# Supplementary material for: 2-Hydr­oxy-N′-(4-isopropyl­cyclo­hexyl­carbon­yl)-3-methyl­benzohydrazide
Source: Acta Crystallogr Sect E Struct Rep Online. 2009 Feb 21;65(Pt 3):o575. doi: 10.1107/S160053680900556X (PMC2968433; doi:10.1107/S160053680900556X)
Supplement: Supplementary file 1 [file e-65-0o575-sup1.cif]

##############################################################################
###                                                                        ###
###        Electronic paper (Acta Crystallographica Section E)             ###
###                                                                        ###
##############################################################################
#                                                                            #
# This CIF contains the data in a paper accepted for publication in Acta     #
# Crystallographica Section E. It conforms to the requirements of Notes      #
# for Authors for Section E, and has been peer reviewed under the auspices   #
# of the IUCr Commission on Journals.                                        #
#                                                                            #
# Full details of the Crystallographic Information File format               #
# are given in the paper "The Crystallographic Information File (CIF):       #
# a New Standard Archive File for Crystallography" by S. R. Hall, F. H.      #
# Allen and I. D. Brown [Acta Cryst. (1991), A47, 655-685].                  #
#                                                                            #
# The current version of the core CIF dictionary is obtainable from          #
# ftp://ftp.iucr.org/pub/cif_core.dic. The current version number is 2.4.    #
#                                                                            #
# Software is freely available for graphical display of the structure(s) in  #
# this CIF.  For information consult the CIF home page http://www.iucr.org/  #
# cif/home.html                                                              #
#                                                                            #
# This file may be used for bona fide research purposes within the           #
# scientific community so long as proper attribution is given to the journal # 
# article from which it was obtained.                                        #
#                                                                            #
##############################################################################
                                             
data_global
_audit_creation_method     'form.cif (version 2.0)'
_journal_data_validation_number     ?
_journal_date_recd_electronic     2008-12-23
_journal_date_accepted     2009-02-17
_journal_name_full     'Acta Crystallographica, Section E'
_journal_year     2009
_journal_volume     65
_journal_issue      3
_journal_page_first     o575
_journal_page_last     o575
_journal_paper_category     QO
_journal_coeditor_code     JH2073
_publ_contact_author_name     'Dr. Ke-Wei Lei'
_publ_contact_author_address
;
State Key Laboratory Base of Novel Functional Materials and Preparation Science
    Institute of solid Materials Chemistry
    Faculty of Materials Science and Chemical Engineering
    Ningbo University
    Ningbo 315211
    People's Republic of China
;
_publ_contact_author_email     'leikeweipublic@hotmail.com'
_publ_contact_author_fax     '86 574 87600791'
_publ_contact_author_phone     '86 574 87600791'
_publ_section_title
;
2-Hydroxy-<i>N</i>'-(4-isopropylcyclohexylcarbonyl)-3-methylbenzohydrazide
;
loop_
    _publ_author_name
    _publ_author_footnote
    _publ_author_address
    'Tian-Pin Shu' ?
;
State Key Laboratory Base of Novel Functional Materials and Preparation Science
    Institute of Solid Materials Chemistry
    Faculty of Materials Science and Chemical Engineering
    Ningbo University
    Ningbo 315211
    People's Republic of China
;
    'Jun-Long Wen' ?
;
State Key Laboratory Base of Novel Functional Materials and Preparation Science
    Institute of Solid Materials Chemistry
    Faculty of Materials Science and Chemical Engineering
    Ningbo University
    Ningbo 315211
    People's Republic of China
;
    'Su-Zhen Chen' ?
;
State Key Laboratory Base of Novel Functional Materials and Preparation Science
    Institute of Solid Materials Chemistry
    Faculty of Materials Science and Chemical Engineering
    Ningbo University
    Ningbo 315211
    People's Republic of China
;
    'Ke-Wei Lei' ?
;
State Key Laboratory Base of Novel Functional Materials and Preparation Science
    Institute of Solid Materials Chemistry
    Faculty of Materials Science and Chemical Engineering
    Ningbo University
    Ningbo 315211
    People's Republic of China
;
data_I
_audit_creation_method     SHELXL-97
_chemical_name_systematic
;
2-Hydroxy-<i>N</i>'-(4-isopropylcyclohexylcarbonyl)-3-methylbenzohydrazide
;
_chemical_name_common     ?
_chemical_formula_moiety     'C18 H26 N2 O3'
_chemical_formula_sum     'C18 H26 N2 O3'
_chemical_formula_iupac     'C18 H26 N2 O3'
_chemical_formula_weight     318.41
_chemical_melting_point     ?
_symmetry_cell_setting     'Monoclinic'
_symmetry_space_group_name_H-M     'P 21/c'
_symmetry_space_group_name_Hall     '-P 2ybc'
loop_
    _symmetry_equiv_pos_as_xyz
    'x, y, z'
    '-x, y+1/2, -z+1/2'
    '-x, -y, -z'
    'x, -y-1/2, z-1/2'
_cell_length_a     16.193(5)
_cell_length_b     16.194(5)
_cell_length_c     6.856(2)
_cell_angle_alpha     90.00
_cell_angle_beta     97.892(4)
_cell_angle_gamma     90.00
_cell_volume     1780.8(9)
_cell_formula_units_Z     4
_cell_measurement_reflns_used     5099
_cell_measurement_theta_min     2.52
_cell_measurement_theta_max     26.18
_cell_measurement_temperature     296(2)
_exptl_crystal_description     'block'
_exptl_crystal_colour     'colourless'
_exptl_crystal_size_max     0.430
_exptl_crystal_size_mid     0.260
_exptl_crystal_size_min     0.220
_exptl_crystal_density_diffrn     1.188
_exptl_crystal_density_meas     ?
_exptl_crystal_density_method     'not measured'
_exptl_crystal_F_000     688
_exptl_absorpt_coefficient_mu     0.081
_exptl_absorpt_correction_type     none
_exptl_absorpt_process_details     ?
_exptl_absorpt_correction_T_min     0.970
_exptl_absorpt_correction_T_max     0.983
_exptl_special_details
;
;
_diffrn_ambient_temperature     296(2)
_diffrn_radiation_type     MoK\a
_diffrn_radiation_wavelength     0.71073
_diffrn_radiation_source     'fine-focus sealed tube'
_diffrn_radiation_monochromator     graphite
_diffrn_measurement_device_type     'Bruker APEXII CCD area-detector'
_diffrn_measurement_method     '\f and \w'
_diffrn_detector_area_resol_mean     ?
_diffrn_reflns_number     8728
_diffrn_reflns_av_R_equivalents     0.0250
_diffrn_reflns_av_sigmaI/netI     0.0199
_diffrn_reflns_theta_min     1.79
_diffrn_reflns_theta_max     32.50
_diffrn_reflns_theta_full     32.50
_diffrn_measured_fraction_theta_max     0.969
_diffrn_measured_fraction_theta_full     0.969
_diffrn_reflns_limit_h_min     -16
_diffrn_reflns_limit_h_max     24
_diffrn_reflns_limit_k_min     -17
_diffrn_reflns_limit_k_max     24
_diffrn_reflns_limit_l_min     -7
_diffrn_reflns_limit_l_max     10
_diffrn_standards_number     0
_diffrn_standards_interval_count     ?
_diffrn_standards_interval_time     ?
_diffrn_standards_decay_%     ?
_refine_special_details
;
Refinement of <i>F</i>^2^ against ALL reflections. The weighted <i>R</i>-factor
<i>wR</i> and goodness of fit <i>S</i> are based on <i>F</i>^2^, conventional
<i>R</i>-factors <i>R</i> are based on <i>F</i>, with <i>F</i> set to zero for
negative <i>F</i>^2^. The threshold expression of <i>F</i>^2^ >
\s(<i>F</i>^2^) is used only for calculating <i>R</i>-factors(gt) <i>etc</i>.
and is not relevant to the choice of reflections for refinement.
<i>R</i>-factors based on <i>F</i>^2^ are statistically about twice as large
as those based on <i>F</i>, and <i>R</i>- factors based on ALL data will be
even larger.
;
_reflns_number_total     6453
_reflns_number_gt     3925
_reflns_threshold_expression     I>2\s(I)
_refine_ls_structure_factor_coef     Fsqd
_refine_ls_matrix_type     full
_refine_ls_R_factor_all     0.0905
_refine_ls_R_factor_gt     0.0795
_refine_ls_wR_factor_gt     0.1990
_refine_ls_wR_factor_ref     0.2110
_refine_ls_goodness_of_fit_ref     1.046
_refine_ls_restrained_S_all     1.046
_refine_ls_number_reflns     6453
_refine_ls_number_parameters     217
_refine_ls_number_restraints     0
_refine_ls_hydrogen_treatment     constr
_refine_ls_weighting_scheme     calc
_refine_ls_weighting_details
         'calc w=1/[\s^2^(Fo^2^)+(0.0912P)^2^+2.6628P] where P=(Fo^2^+2Fc^2^)/3'
_atom_sites_solution_hydrogens     geom
_atom_sites_solution_primary     direct
_atom_sites_solution_secondary     difmap
_refine_ls_shift/su_max     0.001
_refine_ls_shift/su_mean     0.000
_refine_diff_density_max     0.397
_refine_diff_density_min     -0.598
_refine_ls_extinction_method     'SHELXL97 (Sheldrick, 2008)'
_refine_ls_extinction_coef     0.016(5)
_refine_ls_extinction_expression
                                  'Fc^*^=kFc[1+0.001xFc^2^\l^3^/sin(2\q)]^-1/4^'
loop_
    _atom_type_symbol
    _atom_type_description
    _atom_type_scat_dispersion_real
    _atom_type_scat_dispersion_imag
    _atom_type_scat_source
    'C' 'C' 0.0033 0.0016
                         'International Tables Vol C Tables 4.2.6.8 and 6.1.1.4'
    'H' 'H' 0.0000 0.0000
                         'International Tables Vol C Tables 4.2.6.8 and 6.1.1.4'
    'N' 'N' 0.0061 0.0033
                         'International Tables Vol C Tables 4.2.6.8 and 6.1.1.4'
    'O' 'O' 0.0106 0.0060
                         'International Tables Vol C Tables 4.2.6.8 and 6.1.1.4'
_computing_data_collection     'APEX2 (Bruker, 2007)'
_computing_cell_refinement     'SAINT (Bruker, 2007)'
_computing_data_reduction     'SAINT (Bruker, 2007)'
_computing_structure_solution     'SHELXS97 (Sheldrick, 2008)'
_computing_structure_refinement     'SHELXL97 (Sheldrick, 2008)'
_computing_molecular_graphics     'SHELXTL (Sheldrick, 2008)'
_computing_publication_material     'SHELXTL (Sheldrick, 2008)'
loop_
    _atom_site_type_symbol
    _atom_site_label
    _atom_site_fract_x
    _atom_site_fract_y
    _atom_site_fract_z
    _atom_site_U_iso_or_equiv
    _atom_site_adp_type
    _atom_site_calc_flag
    _atom_site_refinement_flags
    _atom_site_occupancy
    _atom_site_disorder_assembly
    _atom_site_disorder_group
    O O1 0.26649(17) 0.4109(2) 0.1034(4) 0.0739(9) Uani d . 1 . .
    H H1B 0.2257 0.4290 0.1481 0.111 Uiso calc R 1 . .
    O O2 -0.02604(18) 0.29519(17) 0.2523(4) 0.0721(9) Uani d . 1 . .
    O O3 0.10747(16) 0.44725(15) 0.0967(4) 0.0527(7) Uani d . 1 . .
    N N1 0.01874(18) 0.36122(18) -0.0854(5) 0.0512(9) Uani d . 1 . .
    H H1A 0.0117 0.3227 -0.1724 0.061 Uiso calc R 1 . .
    N N2 -0.04755(18) 0.38761(18) 0.0058(5) 0.0513(8) Uani d . 1 . .
    H H2A -0.0782 0.4274 -0.0462 0.062 Uiso calc R 1 . .
    C C1 -0.458(2) 0.3768(18) 0.388(6) 0.056(4) Uani d P 0.49(3) A 1
    H H1C -0.4868 0.4194 0.3090 0.084 Uiso calc PR 0.49(3) A 1
    H H1D -0.4921 0.3564 0.4804 0.084 Uiso calc PR 0.49(3) A 1
    H H1E -0.4444 0.3325 0.3043 0.084 Uiso calc PR 0.49(3) A 1
    C C1' -0.454(2) 0.3490(17) 0.412(6) 0.056(4) Uani d P 0.51(3) A 2
    H H1'A -0.5058 0.3693 0.4471 0.084 Uiso calc PR 0.51(3) A 2
    H H1'B -0.4431 0.2950 0.4669 0.084 Uiso calc PR 0.51(3) A 2
    H H1'C -0.4580 0.3460 0.2709 0.084 Uiso calc PR 0.51(3) A 2
    C C2 0.3959(3) 0.3661(4) -0.0978(10) 0.106(2) Uani d . 1 . .
    H H2B 0.4317 0.3483 -0.1904 0.159 Uiso calc R 1 . .
    H H2C 0.4051 0.3319 0.0176 0.159 Uiso calc R 1 . .
    H H2D 0.4082 0.4225 -0.0618 0.159 Uiso calc R 1 . .
    C C3 -0.3787(3) 0.4114(4) 0.4969(7) 0.0834(15) Uani d . 1 . .
    H H3A -0.3790 0.4699 0.4600 0.100 Uiso calc R 1 A 1
    C C4 -0.2983(3) 0.3734(3) 0.2158(6) 0.0757(14) Uani d . 1 . .
    H H4A -0.3073 0.4287 0.1626 0.091 Uiso calc R 1 A .
    H H4B -0.3448 0.3394 0.1591 0.091 Uiso calc R 1 . .
    C C5 -0.3791(4) 0.4114(5) 0.7111(8) 0.119(2) Uani d . 1 A .
    H H5A -0.4301 0.4355 0.7407 0.179 Uiso calc R 1 . .
    H H5B -0.3326 0.4430 0.7733 0.179 Uiso calc R 1 . .
    H H5C -0.3748 0.3556 0.7591 0.179 Uiso calc R 1 . .
    C C6 -0.2185(2) 0.3391(3) 0.1563(6) 0.0697(12) Uani d . 1 A .
    H H6A -0.2224 0.3394 0.0138 0.084 Uiso calc R 1 . .
    H H6B -0.2116 0.2824 0.2005 0.084 Uiso calc R 1 . .
    C C7 0.2006(3) 0.3240(3) -0.4629(6) 0.0659(12) Uani d . 1 . .
    H H7A 0.1872 0.3061 -0.5923 0.079 Uiso calc R 1 . .
    C C8 0.2827(3) 0.3312(3) -0.3797(7) 0.0722(13) Uani d . 1 . .
    H H8A 0.3242 0.3168 -0.4546 0.087 Uiso calc R 1 . .
    C C9 -0.2194(3) 0.4244(3) 0.5271(6) 0.0668(12) Uani d . 1 . .
    H H9A -0.2261 0.4820 0.4885 0.080 Uiso calc R 1 A .
    H H9B -0.2155 0.4219 0.6694 0.080 Uiso calc R 1 . .
    C C10 0.3056(3) 0.3589(3) -0.1909(7) 0.0667(12) Uani d . 1 . .
    C C11 -0.1385(2) 0.3919(3) 0.4654(6) 0.0639(11) Uani d . 1 A .
    H H11A -0.0927 0.4272 0.5202 0.077 Uiso calc R 1 . .
    H H11B -0.1278 0.3368 0.5182 0.077 Uiso calc R 1 . .
    C C12 -0.2964(2) 0.3765(3) 0.4368(6) 0.0594(11) Uani d . 1 A .
    H H12A -0.2903 0.3197 0.4858 0.071 Uiso calc R 1 . .
    C C13 0.1385(3) 0.3435(2) -0.3521(5) 0.0519(10) Uani d . 1 . .
    H H13A 0.0829 0.3375 -0.4057 0.062 Uiso calc R 1 . .
    C C14 -0.0656(2) 0.3531(2) 0.1735(5) 0.0489(9) Uani d . 1 A .
    C C15 0.2426(2) 0.3815(2) -0.0817(6) 0.0525(10) Uani d . 1 . .
    C C16 -0.1424(2) 0.3893(2) 0.2434(5) 0.0491(9) Uani d . 1 . .
    H H16A -0.1494 0.4459 0.1934 0.059 Uiso calc R 1 A .
    C C17 0.1590(2) 0.3722(2) -0.1597(5) 0.0438(9) Uani d . 1 . .
    C C18 0.0941(2) 0.3959(2) -0.0379(5) 0.0432(9) Uani d . 1 . .
loop_
    _atom_site_aniso_label
    _atom_site_aniso_U_11
    _atom_site_aniso_U_22
    _atom_site_aniso_U_33
    _atom_site_aniso_U_12
    _atom_site_aniso_U_13
    _atom_site_aniso_U_23
    O1 0.0567(17) 0.097(2) 0.0653(19) -0.0119(16) 0.0002(14) -0.0117(16)
    O2 0.078(2) 0.0557(17) 0.084(2) 0.0235(15) 0.0142(16) 0.0192(15)
    O3 0.0640(16) 0.0435(14) 0.0507(15) -0.0001(12) 0.0089(12) -0.0073(12)
    N1 0.0474(18) 0.0430(17) 0.065(2) -0.0004(14) 0.0150(15) -0.0112(14)
    N2 0.0483(18) 0.0446(17) 0.063(2) 0.0103(14) 0.0156(15) 0.0052(15)
    C1 0.052(4) 0.062(15) 0.054(8) 0.001(11) 0.007(5) -0.002(10)
    C1' 0.052(4) 0.062(15) 0.054(8) 0.001(11) 0.007(5) -0.002(10)
    C2 0.049(3) 0.133(5) 0.137(5) -0.003(3) 0.021(3) 0.000(4)
    C3 0.066(3) 0.111(4) 0.078(3) 0.003(3) 0.026(2) -0.003(3)
    C4 0.052(2) 0.114(4) 0.060(3) 0.003(2) 0.005(2) -0.012(2)
    C5 0.089(4) 0.182(7) 0.091(4) -0.019(4) 0.029(3) -0.020(4)
    C6 0.055(2) 0.094(3) 0.060(2) -0.002(2) 0.0059(19) -0.022(2)
    C7 0.091(3) 0.052(2) 0.060(2) -0.007(2) 0.028(2) -0.0087(19)
    C8 0.077(3) 0.061(3) 0.087(3) 0.001(2) 0.041(3) -0.007(2)
    C9 0.066(3) 0.080(3) 0.056(2) -0.004(2) 0.013(2) -0.015(2)
    C10 0.052(2) 0.064(3) 0.087(3) -0.0014(19) 0.021(2) 0.004(2)
    C11 0.055(2) 0.079(3) 0.057(2) -0.007(2) 0.0021(19) -0.006(2)
    C12 0.059(2) 0.062(2) 0.058(2) -0.0005(19) 0.0116(19) 0.0021(19)
    C13 0.062(2) 0.042(2) 0.052(2) -0.0038(17) 0.0107(18) -0.0033(16)
    C14 0.050(2) 0.039(2) 0.058(2) 0.0026(17) 0.0056(17) 0.0026(17)
    C15 0.051(2) 0.049(2) 0.058(2) -0.0037(17) 0.0101(18) 0.0030(17)
    C16 0.052(2) 0.043(2) 0.053(2) 0.0033(16) 0.0103(17) 0.0060(16)
    C17 0.049(2) 0.0339(18) 0.050(2) -0.0022(15) 0.0113(16) 0.0022(15)
    C18 0.052(2) 0.0313(17) 0.046(2) 0.0023(15) 0.0077(16) 0.0037(16)
_geom_special_details
;
All e.s.d.'s (except the e.s.d. in the dihedral angle between two l.s. planes)
are estimated using the full covariance matrix. The cell e.s.d.'s are taken
into account individually in the estimation of e.s.d.'s in distances, angles
and torsion angles; correlations between e.s.d.'s in cell parameters are only
used when they are defined by crystal symmetry. An approximate (isotropic)
treatment of cell e.s.d.'s is used for estimating e.s.d.'s involving l.s.
planes.
;
loop_
    _geom_bond_atom_site_label_1
    _geom_bond_atom_site_label_2
    _geom_bond_site_symmetry_2
    _geom_bond_distance
    _geom_bond_publ_flag
    O1 C15 . 1.360(5) ?
    O1 H1B . 0.8200 ?
    O2 C14 . 1.220(4) ?
    O3 C18 . 1.239(4) ?
    N1 C18 . 1.342(5) ?
    N1 N2 . 1.382(4) ?
    N1 H1A . 0.8600 ?
    N2 C14 . 1.346(5) ?
    N2 H2A . 0.8600 ?
    C1 C3 . 1.50(4) ?
    C1 H1C . 0.9600 ?
    C1 H1D . 0.9600 ?
    C1 H1E . 0.9600 ?
    C1' C3 . 1.63(4) ?
    C1' H1'A . 0.9600 ?
    C1' H1'B . 0.9600 ?
    C1' H1'C . 0.9600 ?
    C2 C10 . 1.518(7) ?
    C2 H2B . 0.9600 ?
    C2 H2C . 0.9600 ?
    C2 H2D . 0.9600 ?
    C3 C5 . 1.469(7) ?
    C3 C12 . 1.554(6) ?
    C3 H3A . 0.9800 ?
    C4 C12 . 1.512(6) ?
    C4 C6 . 1.514(6) ?
    C4 H4A . 0.9700 ?
    C4 H4B . 0.9700 ?
    C5 H5A . 0.9600 ?
    C5 H5B . 0.9600 ?
    C5 H5C . 0.9600 ?
    C6 C16 . 1.527(6) ?
    C6 H6A . 0.9700 ?
    C6 H6B . 0.9700 ?
    C7 C13 . 1.376(6) ?
    C7 C8 . 1.378(7) ?
    C7 H7A . 0.9300 ?
    C8 C10 . 1.372(6) ?
    C8 H8A . 0.9300 ?
    C9 C11 . 1.525(6) ?
    C9 C12 . 1.526(6) ?
    C9 H9A . 0.9700 ?
    C9 H9B . 0.9700 ?
    C10 C15 . 1.394(6) ?
    C11 C16 . 1.515(5) ?
    C11 H11A . 0.9700 ?
    C11 H11B . 0.9700 ?
    C12 H12A . 0.9800 ?
    C13 C17 . 1.395(5) ?
    C13 H13A . 0.9300 ?
    C14 C16 . 1.511(5) ?
    C15 C17 . 1.395(5) ?
    C16 H16A . 0.9800 ?
    C17 C18 . 1.479(5) ?
loop_
    _geom_angle_atom_site_label_1
    _geom_angle_atom_site_label_2
    _geom_angle_atom_site_label_3
    _geom_angle_site_symmetry_1
    _geom_angle_site_symmetry_3
    _geom_angle
    _geom_angle_publ_flag
    C15 O1 H1B . . 109.5 ?
    C18 N1 N2 . . 119.8(3) ?
    C18 N1 H1A . . 120.1 ?
    N2 N1 H1A . . 120.1 ?
    C14 N2 N1 . . 122.1(3) ?
    C14 N2 H2A . . 118.9 ?
    N1 N2 H2A . . 118.9 ?
    C3 C1 H1C . . 109.5 ?
    C3 C1 H1D . . 109.5 ?
    C3 C1 H1E . . 109.5 ?
    C3 C1' H1'A . . 109.5 ?
    C3 C1' H1'B . . 109.5 ?
    H1'A C1' H1'B . . 109.5 ?
    C3 C1' H1'C . . 109.5 ?
    H1'A C1' H1'C . . 109.5 ?
    H1'B C1' H1'C . . 109.5 ?
    C10 C2 H2B . . 109.5 ?
    C10 C2 H2C . . 109.5 ?
    H2B C2 H2C . . 109.5 ?
    C10 C2 H2D . . 109.5 ?
    H2B C2 H2D . . 109.5 ?
    H2C C2 H2D . . 109.5 ?
    C5 C3 C1 . . 112.2(16) ?
    C5 C3 C12 . . 112.8(4) ?
    C1 C3 C12 . . 115.8(16) ?
    C5 C3 C1' . . 104.6(14) ?
    C1 C3 C1' . . 17.0(13) ?
    C12 C3 C1' . . 107.9(14) ?
    C5 C3 H3A . . 104.9 ?
    C1 C3 H3A . . 104.9 ?
    C12 C3 H3A . . 104.9 ?
    C1' C3 H3A . . 121.9 ?
    C12 C4 C6 . . 112.4(4) ?
    C12 C4 H4A . . 109.1 ?
    C6 C4 H4A . . 109.1 ?
    C12 C4 H4B . . 109.1 ?
    C6 C4 H4B . . 109.1 ?
    H4A C4 H4B . . 107.8 ?
    C3 C5 H5A . . 109.5 ?
    C3 C5 H5B . . 109.5 ?
    H5A C5 H5B . . 109.5 ?
    C3 C5 H5C . . 109.5 ?
    H5A C5 H5C . . 109.5 ?
    H5B C5 H5C . . 109.5 ?
    C4 C6 C16 . . 111.9(4) ?
    C4 C6 H6A . . 109.2 ?
    C16 C6 H6A . . 109.2 ?
    C4 C6 H6B . . 109.2 ?
    C16 C6 H6B . . 109.2 ?
    H6A C6 H6B . . 107.9 ?
    C13 C7 C8 . . 119.2(4) ?
    C13 C7 H7A . . 120.4 ?
    C8 C7 H7A . . 120.4 ?
    C10 C8 C7 . . 122.6(4) ?
    C10 C8 H8A . . 118.7 ?
    C7 C8 H8A . . 118.7 ?
    C11 C9 C12 . . 113.4(3) ?
    C11 C9 H9A . . 108.9 ?
    C12 C9 H9A . . 108.9 ?
    C11 C9 H9B . . 108.9 ?
    C12 C9 H9B . . 108.9 ?
    H9A C9 H9B . . 107.7 ?
    C8 C10 C15 . . 118.0(4) ?
    C8 C10 C2 . . 122.8(4) ?
    C15 C10 C2 . . 119.2(4) ?
    C16 C11 C9 . . 111.7(3) ?
    C16 C11 H11A . . 109.3 ?
    C9 C11 H11A . . 109.3 ?
    C16 C11 H11B . . 109.3 ?
    C9 C11 H11B . . 109.3 ?
    H11A C11 H11B . . 107.9 ?
    C4 C12 C9 . . 109.0(4) ?
    C4 C12 C3 . . 112.2(4) ?
    C9 C12 C3 . . 112.9(4) ?
    C4 C12 H12A . . 107.5 ?
    C9 C12 H12A . . 107.5 ?
    C3 C12 H12A . . 107.5 ?
    C7 C13 C17 . . 120.1(4) ?
    C7 C13 H13A . . 119.9 ?
    C17 C13 H13A . . 119.9 ?
    O2 C14 N2 . . 122.3(3) ?
    O2 C14 C16 . . 124.3(3) ?
    N2 C14 C16 . . 113.3(3) ?
    O1 C15 C10 . . 117.2(4) ?
    O1 C15 C17 . . 122.1(3) ?
    C10 C15 C17 . . 120.6(4) ?
    C14 C16 C11 . . 114.0(3) ?
    C14 C16 C6 . . 108.9(3) ?
    C11 C16 C6 . . 109.1(3) ?
    C14 C16 H16A . . 108.2 ?
    C11 C16 H16A . . 108.2 ?
    C6 C16 H16A . . 108.2 ?
    C15 C17 C13 . . 119.4(3) ?
    C15 C17 C18 . . 118.9(3) ?
    C13 C17 C18 . . 121.7(3) ?
    O3 C18 N1 . . 121.5(3) ?
    O3 C18 C17 . . 122.0(3) ?
    N1 C18 C17 . . 116.5(3) ?
loop_
    _geom_hbond_atom_site_label_D
    _geom_hbond_atom_site_label_H
    _geom_hbond_atom_site_label_A
    _geom_hbond_site_symmetry_A
    _geom_hbond_distance_DH
    _geom_hbond_distance_HA
    _geom_hbond_distance_DA
    _geom_hbond_angle_DHA
    _geom_hbond_publ_flag
    N1 H1A O2 4_565 0.8598 2.0489 2.821(4) 149.02 y
    O1 H1B O3 1_555 0.8196 1.9213 2.636(4) 145.12 y
    N2 H2A O3 3_565 0.8603 2.1024 2.898(4) 153.59 y
