# Supplementary material for: 2-Hydr­oxy-N′-(4-isopropyl­cyclo­hexyl­carbon­yl)-3-methyl­benzohydrazide
Source: Acta Crystallogr Sect E Struct Rep Online. 2009 Feb 21;65(Pt 3):o575. doi: 10.1107/S160053680900556X (PMC2968433; doi:10.1107/S160053680900556X)
Supplement: Supplementary file 2 [file e-65-0o575-Isup2.hkl]

# 
# h,k,l, Fc-squared, Fo-squared, sigma(Fo-squared) and status flag 
# 
data_I
_shelx_title ' tref in P2(1)/c' 
_shelx_refln_list_code          4 
_shelx_F_calc_maximum      140.34 
_exptl_crystal_F_000       688.00 
_reflns_d_resolution_high  0.9286 
 
loop_ 
 _symmetry_equiv_pos_as_xyz 
 'x, y, z' 
 '-x, y+1/2, -z+1/2' 
 '-x, -y, -z' 
 'x, -y-1/2, z-1/2' 
 
_cell_length_a    16.1929 
_cell_length_b    16.1935 
_cell_length_c     6.8561 
_cell_angle_alpha  90.000 
_cell_angle_beta   97.892 
_cell_angle_gamma  90.000 
 
_shelx_F_squared_multiplier     1.000 
 
loop_ 
 _refln_index_h 
 _refln_index_k 
 _refln_index_l 
 _refln_F_squared_calc 
 _refln_F_squared_meas 
 _refln_F_squared_sigma 
 _refln_observed_status 
   2   0   0     6185.85     7062.56    136.76 o 
   3   0   0      621.93      742.78     12.67 o 
   4   0   0       12.47        0.13      0.75 o 
   6   0   0      678.36      858.28     11.86 o 
   8   0   0      538.96      423.35      6.40 o 
   9   0   0      157.37      187.12      3.42 o 
  10   0   0       98.42      118.96      2.81 o 
  11   0   0      174.86      219.66      4.05 o 
  12   0   0     1011.44      998.57     15.06 o 
  13   0   0      418.59      384.22      6.48 o 
  14   0   0       16.08       20.40      2.58 o 
  15   0   0       16.24       12.98      1.83 o 
  16   0   0       36.99       33.00      3.81 o 
  17   0   0       33.62       35.34      4.06 o 
   1   1   0       61.43       73.22      1.04 o 
   2   1   0      173.81      139.60      1.69 o 
   3   1   0     1999.09     2122.23     22.11 o 
   4   1   0      234.57      262.02      3.07 o 
   5   1   0      597.53      637.75      6.96 o 
   6   1   0     1067.66     1259.57     15.11 o 
   7   1   0     1370.75     1355.08     14.40 o 
   8   1   0      114.62      122.65      1.91 o 
   9   1   0      160.21      131.21      2.06 o 
  10   1   0       60.76       67.67      1.46 o 
  11   1   0       21.66       22.18      0.88 o 
  12   1   0      246.26      256.40      3.32 o 
  13   1   0      614.74      681.16      8.80 o 
  14   1   0        3.49        2.24      0.81 o 
  15   1   0        2.62        1.39      1.21 o 
  16   1   0        6.77        5.76      1.40 o 
  17   1   0        0.82       -1.35      1.35 o 
   2   2   0      350.50      302.14      3.37 o 
   3   2   0      394.33      494.49      5.39 o 
   4   2   0     2532.76     2866.88     26.80 o 
   5   2   0      711.91      763.85      8.23 o 
   6   2   0     1152.71     1318.17     12.60 o 
   7   2   0      160.65      143.32      3.11 o 
   8   2   0      580.02      608.23      7.79 o 
   9   2   0        4.14        7.98      0.77 o 
  10   2   0        0.61        1.25      0.38 o 
  11   2   0       23.99       25.18      1.06 o 
  12   2   0        8.46        9.75      1.19 o 
  13   2   0        0.46        0.76      0.89 o 
  14   2   0       20.61       31.37      1.84 o 
  15   2   0        4.94        3.87      0.99 o 
  16   2   0        1.76        0.88      1.28 o 
  17   2   0        0.24       -0.65      1.48 o 
   2   3   0     1377.54     1308.19     12.40 o 
   4   3   0      363.16      389.01      3.98 o 
   5   3   0     1071.25     1075.75     10.34 o 
   6   3   0      462.11      510.02      5.73 o 
   7   3   0      915.79      976.43      9.57 o 
   8   3   0        6.59        8.01      0.57 o 
   9   3   0        5.16        7.79      0.51 o 
  10   3   0       25.93       20.68      0.78 o 
  11   3   0       15.84       10.13      0.76 o 
  12   3   0      827.74      847.29     11.16 o 
  13   3   0     1204.30     1266.95     19.33 o 
  14   3   0        1.40        0.71      0.87 o 
  15   3   0        1.80        1.06      0.94 o 
  16   3   0        0.28       -1.01      1.01 o 
  17   3   0        3.22        2.70      1.66 o 
   3   4   0      145.28      184.09      2.09 o 
   4   4   0        5.59       12.24      0.62 o 
   5   4   0      542.11      612.78      6.14 o 
   6   4   0       41.74       31.45      0.75 o 
   7   4   0     1140.15     1240.94     12.03 o 
   8   4   0        7.09        7.59      0.49 o 
   9   4   0      594.54      637.38      6.64 o 
  10   4   0       28.97       27.97      1.27 o 
  11   4   0      137.74      157.14      2.96 o 
  12   4   0      204.93      193.33      3.78 o 
  13   4   0      534.70      507.73      7.59 o 
  14   4   0       50.63       51.71      2.79 o 
  15   4   0        0.01       -1.05      1.05 o 
  16   4   0        0.83       -0.95      0.95 o 
   1   5   0      697.94      835.55      8.14 o 
   2   5   0      362.49      455.04      5.00 o 
   6   5   0      824.36      706.74      7.95 o 
   8   5   0      938.87      956.46     10.62 o 
   9   5   0       72.18       92.04      1.83 o 
  10   5   0       37.65       36.24      1.21 o 
  11   5   0       32.98       28.43      1.49 o 
  12   5   0        6.89        7.88      1.67 o 
  13   5   0      135.44      132.76      3.34 o 
  14   5   0       63.59       71.85      2.48 o 
  15   5   0       38.72       29.99      1.78 o 
  16   5   0       29.18       37.23      1.96 o 
   0   6   0        5.55        0.05      0.23 o 
   1   6   0        4.23       10.26      0.46 o 
   2   6   0       23.42        2.25      0.29 o 
   3   6   0        6.26       24.71      0.70 o 
   4   6   0      720.81      595.65      6.09 o 
   5   6   0      115.73      140.86      1.88 o 
   6   6   0      711.53      690.48      7.03 o 
   7   6   0      116.80      111.57      1.96 o 
   8   6   0      654.79      615.36      8.16 o 
   9   6   0       50.19       24.70      1.03 o 
  10   6   0       65.04       84.48      1.87 o 
  11   6   0       11.72       23.86      1.42 o 
  12   6   0        3.32        2.37      0.96 o 
  13   6   0       25.41       25.10      1.89 o 
  14   6   0       57.88       65.57      2.49 o 
  15   6   0       19.34       17.43      2.93 o 
  16   6   0        0.40       -1.25      1.52 o 
   1   7   0      807.34      771.76      9.55 o 
   2   7   0      217.01      276.67      3.17 o 
   3   7   0      597.33      493.12      5.58 o 
   4   7   0       64.00       94.02      1.46 o 
   5   7   0      682.86      790.86      7.99 o 
   6   7   0      253.55      240.07      2.90 o 
   7   7   0      166.50      215.98      3.14 o 
   8   7   0      180.15      158.85      2.92 o 
   9   7   0        0.14        0.95      0.55 o 
  10   7   0        5.93        5.47      0.91 o 
  11   7   0      190.32      188.78      3.82 o 
  12   7   0       56.10       56.32      2.53 o 
  13   7   0      422.95      448.41      7.18 o 
  14   7   0       54.06       48.88      2.24 o 
  15   7   0       12.80       15.62      2.50 o 
   0   8   0      877.95      890.90     15.87 o 
   1   8   0        3.02       25.81      0.79 o 
   2   8   0       45.17       12.03      0.57 o 
   4   8   0        4.98       20.76      0.77 o 
   5   8   0      226.63      218.62      2.74 o 
   6   8   0      102.29      105.75      1.67 o 
   7   8   0      422.10      374.77      4.87 o 
   8   8   0       95.91       66.94      1.81 o 
   9   8   0      390.26      440.87      6.62 o 
  10   8   0      214.29      189.66      3.73 o 
  11   8   0      132.64      147.83      3.38 o 
  12   8   0        0.06        2.68      1.02 o 
  13   8   0      223.99      223.29      4.55 o 
  14   8   0        0.71        0.87      2.73 o 
  15   8   0        7.20        5.63      1.41 o 
   1   9   0       47.90       61.30      1.45 o 
   2   9   0       13.06        1.76      0.37 o 
   3   9   0      264.67      310.52      3.67 o 
   4   9   0       48.82       84.60      1.69 o 
   5   9   0      310.37      263.20      3.25 o 
   6   9   0      307.24      227.99      3.38 o 
   7   9   0       11.25       43.80      1.34 o 
   8   9   0      269.03      213.98      4.68 o 
   9   9   0      266.75      346.93      5.61 o 
  10   9   0      273.66      267.05      4.76 o 
  11   9   0      114.34      105.91      2.85 o 
  12   9   0        3.62        0.90      1.04 o 
  13   9   0       89.35       71.42      2.62 o 
  14   9   0      111.99      132.84      3.85 o 
   0  10   0       13.90       -0.36      0.36 o 
   1  10   0       13.83       -0.18      0.39 o 
   2  10   0        0.11        2.00      0.42 o 
   3  10   0       53.62       33.24      0.99 o 
   4  10   0       52.45       64.53      1.76 o 
   5  10   0      112.71      118.94      1.92 o 
   6  10   0        0.11       -0.50      0.50 o 
   7  10   0        0.08        0.98      0.75 o 
   8  10   0       70.88       67.22      2.52 o 
   9  10   0       71.32       45.90      1.92 o 
  10  10   0       71.51       92.62      2.65 o 
  11  10   0        0.25        4.17      1.08 o 
  12  10   0        0.10       -0.46      0.93 o 
  13  10   0       20.57       17.66      1.74 o 
  14  10   0        3.55        6.99      1.45 o 
   1  11   0       96.10      112.04      2.12 o 
   2  11   0       71.31       64.44      1.41 o 
   3  11   0      140.70      142.51      2.22 o 
   4  11   0      240.77      209.57      2.88 o 
   5  11   0       47.13       46.96      1.45 o 
   6  11   0      191.52      176.60      2.98 o 
   7  11   0      202.16      212.21      4.19 o 
   8  11   0      664.69      623.18     10.65 o 
   9  11   0      129.77      122.65      3.01 o 
  10  11   0       63.93       70.87      2.35 o 
  11  11   0      112.70      118.87      3.14 o 
  12  11   0        3.55        5.99      1.23 o 
  13  11   0       46.34       46.01      2.43 o 
   0  12   0      241.89      237.68      5.41 o 
   1  12   0      266.69      331.66      4.58 o 
   2  12   0      291.39      263.02      3.48 o 
   3  12   0       64.39       73.27      1.58 o 
   4  12   0        0.66        0.67      0.59 o 
   5  12   0       31.64       27.67      1.26 o 
   6  12   0       74.13       71.83      2.94 o 
   7  12   0      139.84      122.35      3.01 o 
   8  12   0        2.57        5.39      1.23 o 
   9  12   0        3.13        5.42      1.04 o 
  10  12   0       10.55        6.27      1.21 o 
  11  12   0       23.61       33.09      1.86 o 
  12  12   0        3.06        7.94      1.42 o 
   1  13   0        0.43        1.32      0.49 o 
   2  13   0       12.90        3.83      0.60 o 
   3  13   0       63.51       90.06      1.86 o 
   4  13   0       56.30       76.49      1.96 o 
   5  13   0      206.93      181.03      3.72 o 
   6  13   0        0.26       -0.13      0.81 o 
   7  13   0       12.62        8.99      1.40 o 
   8  13   0        7.38        6.52      1.34 o 
   9  13   0       60.41       78.55      2.51 o 
  10  13   0       51.90       49.13      2.27 o 
  11  13   0        0.25       -0.66      1.11 o 
   0  14   0        1.17        7.36      1.04 o 
   1  14   0        3.81       -0.19      0.49 o 
   2  14   0       70.01       54.47      1.48 o 
   3  14   0      113.66      140.71      2.79 o 
   4  14   0       61.76       53.58      2.02 o 
   5  14   0       35.32       32.27      1.70 o 
   6  14   0       16.94       21.38      1.48 o 
   7  14   0        0.03       -0.27      1.11 o 
   8  14   0       10.64        6.58      1.13 o 
   9  14   0        0.04        0.45      0.96 o 
  10  14   0        0.88        3.33      1.28 o 
   1  15   0       17.23       16.78      1.30 o 
   2  15   0       29.03       26.97      1.31 o 
   3  15   0        4.47        7.14      0.90 o 
   4  15   0       11.67        9.89      2.18 o 
   5  15   0       38.20       28.59      1.68 o 
   6  15   0       81.99       77.17      3.07 o 
   7  15   0       49.80       63.57      2.84 o 
   8  15   0      164.19      150.17      3.64 o 
   0  16   0        8.76        9.29      1.22 o 
   1  16   0        0.06        0.14      0.56 o 
   2  16   0       16.26       21.19      1.27 o 
   3  16   0        1.04        0.60      0.87 o 
   4  16   0        7.66       11.68      1.31 o 
   5  16   0        2.83        3.30      1.30 o 
   6  16   0       12.87       15.30      1.75 o 
   1  17   0        1.72        0.64      0.60 o 
   2  17   0        0.17       -0.36      0.98 o 
   3  17   0        0.54       -0.16      0.93 o 
 -17   1   1        2.45        2.28      1.86 o 
 -16   1   1       23.57       24.06      2.67 o 
 -15   1   1      125.32      120.72      4.86 o 
 -14   1   1      575.06      596.58     19.24 o 
 -13   1   1       13.25       11.32      1.20 o 
 -12   1   1     1346.16     1341.14     14.70 o 
 -11   1   1        2.22        2.25      0.51 o 
 -10   1   1      110.75      139.08      2.02 o 
  -9   1   1       12.96       10.99      0.57 o 
  -7   1   1     1562.72     1577.92     16.72 o 
  -6   1   1      182.34      143.79      1.81 o 
  -5   1   1      446.82      502.03      5.04 o 
  -3   1   1      861.82      739.90      7.92 o 
  -2   1   1       26.04       48.25      1.26 o 
  -1   1   1       51.17       58.63      0.77 o 
   0   1   1     1201.96     1132.04     11.52 o 
   2   1   1     3511.81     3403.10    121.26 o 
   3   1   1     1229.80     1194.14     12.55 o 
   4   1   1      463.01      561.45      6.17 o 
   5   1   1      389.27      496.43      5.04 o 
   6   1   1     2764.07     2833.20     26.54 o 
   7   1   1     1218.07     1199.07     11.64 o 
   8   1   1      716.66      786.59     17.49 o 
   9   1   1        1.75        1.49      0.41 o 
  10   1   1       79.41       71.08      1.74 o 
  11   1   1       20.65       24.98      1.00 o 
  12   1   1        1.43        1.31      0.50 o 
  13   1   1      228.09      242.67      3.28 o 
  14   1   1        6.05        7.87      0.91 o 
  15   1   1        5.76        9.57      1.16 o 
  16   1   1        0.39       -0.90      0.90 o 
 -17   2   1        1.24       -0.98      2.02 o 
 -16   2   1       41.24       42.49      3.43 o 
 -15   2   1       16.32       15.09      1.75 o 
 -14   2   1      180.77      165.50      3.49 o 
 -13   2   1      506.32      580.87      8.29 o 
 -12   2   1      228.32      290.63      5.74 o 
 -11   2   1      224.72      223.67      3.30 o 
 -10   2   1       78.84      103.18      1.84 o 
  -9   2   1      106.27       96.30      1.59 o 
  -8   2   1      361.99      446.22      4.73 o 
  -7   2   1     1913.46     2312.13     21.82 o 
  -6   2   1      589.03      596.86      6.67 o 
  -5   2   1     1316.26     1318.90     13.94 o 
  -4   2   1     2405.24     2270.22     27.86 o 
  -3   2   1     1726.36     1667.52     19.83 o 
  -2   2   1     1595.17     1660.25     18.97 o 
  -1   2   1     4129.30     4374.25     67.25 o 
   0   2   1      133.80      112.95      1.32 o 
   1   2   1    13008.31    16457.64    905.20 o 
   2   2   1      485.06      518.63      6.23 o 
   3   2   1      129.04      179.52      2.27 o 
   4   2   1      334.16      346.04      4.32 o 
   5   2   1     1058.08     1155.04     12.88 o 
   6   2   1     1944.69     2086.79     21.87 o 
   8   2   1       36.40       10.33      0.66 o 
   9   2   1      472.04      390.60      7.88 o 
  10   2   1       46.61       25.48      0.90 o 
  11   2   1      180.91      180.64      3.76 o 
  12   2   1       12.51        9.25      0.79 o 
  13   2   1      103.83      122.08      2.78 o 
  14   2   1      516.56      545.18      6.93 o 
  15   2   1       32.50       31.86      1.39 o 
  16   2   1       29.38       29.76      2.38 o 
 -17   3   1        0.23        0.64      1.84 o 
 -16   3   1       19.39       20.93      2.51 o 
 -15   3   1      104.46       96.00      2.69 o 
 -14   3   1      238.11      270.24      5.32 o 
 -13   3   1      139.94      156.70      3.99 o 
 -12   3   1      528.06      504.76      7.37 o 
 -11   3   1      648.32      616.01     10.29 o 
 -10   3   1      313.49      343.68      4.47 o 
  -9   3   1      101.08       88.37      1.40 o 
  -8   3   1      285.91      325.81      4.09 o 
  -7   3   1     2084.25     2316.87     32.37 o 
  -6   3   1        3.36        1.26      0.45 o 
  -4   3   1        2.64       11.75      0.70 o 
  -3   3   1      753.28      775.02      9.51 o 
  -2   3   1       45.20       44.57      0.89 o 
  -1   3   1     8919.44    10540.88    119.94 o 
   0   3   1       14.80       52.18      0.92 o 
   1   3   1    19695.84    21051.01    591.86 o 
   3   3   1     3487.62     3187.16     32.90 o 
   4   3   1     1954.06     2375.30     24.75 o 
   5   3   1     3578.00     3430.00     35.51 o 
   6   3   1      700.77      660.26      7.45 o 
   7   3   1        0.30        1.90      0.41 o 
   8   3   1      464.58      537.04      5.70 o 
   9   3   1        5.93        3.13      0.47 o 
  10   3   1       61.21       61.95      1.33 o 
  11   3   1        4.31        6.45      0.61 o 
  12   3   1        3.57        4.95      0.74 o 
  13   3   1        0.49        0.30      0.63 o 
  14   3   1       42.41       34.21      1.46 o 
  15   3   1        3.79        6.75      1.37 o 
  16   3   1        0.78       -0.63      0.90 o 
 -16   4   1        1.43       -0.52      1.06 o 
 -15   4   1        0.00       -1.01      1.01 o 
 -14   4   1        4.95        5.13      1.23 o 
 -13   4   1        1.97        0.90      1.26 o 
 -12   4   1        3.13        5.86      1.07 o 
 -11   4   1       54.48       53.90      1.92 o 
 -10   4   1       32.73       31.18      1.43 o 
  -9   4   1        0.78       -0.34      0.34 o 
  -8   4   1     1003.58     1139.70     12.41 o 
  -7   4   1     4911.13     5559.18     57.22 o 
  -6   4   1       13.53       13.07      0.51 o 
  -5   4   1     1881.86     1921.71     22.97 o 
  -4   4   1       90.11      116.71      2.05 o 
  -3   4   1        7.47       22.52      0.50 o 
  -2   4   1     5364.26     5508.35     55.38 o 
  -1   4   1     9189.03    11179.00    116.12 o 
   1   4   1     9854.87    10004.50    126.02 o 
   2   4   1        8.04       21.72      0.61 o 
   3   4   1     1344.05     1378.87     14.63 o 
   4   4   1      795.48      970.16     10.48 o 
   5   4   1     1705.10     1680.42     37.85 o 
   6   4   1        4.74       -0.05      0.69 o 
   7   4   1       38.27       27.43      0.91 o 
   8   4   1       75.76      104.94      1.73 o 
   9   4   1       66.48       67.77      1.38 o 
  10   4   1        1.02        2.84      0.52 o 
  11   4   1       97.29      120.49      2.33 o 
  12   4   1       14.36       14.93      0.95 o 
  13   4   1       75.98       61.89      1.80 o 
  14   4   1        1.47       -0.43      0.87 o 
  15   4   1       25.47       16.15      1.59 o 
  16   4   1        6.51        6.59      1.29 o 
 -16   5   1        0.32        0.97      0.87 o 
 -15   5   1        0.67       -1.21      1.25 o 
 -14   5   1      169.95      184.88      4.51 o 
 -13   5   1       64.66       58.47      2.22 o 
 -12   5   1      630.44      621.38     10.69 o 
 -11   5   1      196.22      198.28      5.32 o 
 -10   5   1        8.57        8.61      0.95 o 
  -9   5   1        6.30       10.38      0.92 o 
  -8   5   1       82.30       97.12      1.77 o 
  -7   5   1       19.92       12.52      0.80 o 
  -6   5   1      114.13       87.74      1.47 o 
  -4   5   1     1288.30     1349.83     14.37 o 
  -3   5   1       33.92       13.52      0.49 o 
  -2   5   1      380.68      318.23      3.64 o 
   1   5   1     1822.30     1572.83     19.47 o 
   2   5   1       95.26      102.70      1.45 o 
   3   5   1      364.89      407.54      4.79 o 
   4   5   1      289.20      226.73      2.97 o 
   5   5   1     1255.94     1203.82     11.74 o 
   6   5   1     2559.57     2801.65     26.44 o 
   7   5   1       13.36       16.26      0.77 o 
   8   5   1       14.59       12.26      0.67 o 
   9   5   1      230.97      231.66      3.03 o 
  10   5   1       16.17       16.56      0.83 o 
  11   5   1        2.42        4.32      0.72 o 
  12   5   1       18.62       21.15      1.15 o 
  13   5   1      114.54      121.05      3.00 o 
  14   5   1        8.72       12.86      1.46 o 
  15   5   1        1.92        2.55      1.13 o 
  16   5   1       20.61       29.53      2.04 o 
 -16   6   1       16.19       17.89      2.80 o 
 -15   6   1        8.50        1.67      1.07 o 
 -14   6   1        0.79       -1.21      1.21 o 
 -13   6   1       30.84       31.48      1.79 o 
 -12   6   1       39.69       33.43      2.56 o 
 -11   6   1       11.46       14.21      1.23 o 
 -10   6   1        6.92        3.28      0.81 o 
  -9   6   1      106.36      115.75      2.59 o 
  -8   6   1      854.02      827.85     10.86 o 
  -7   6   1       49.31       40.13      1.02 o 
  -6   6   1       26.67        7.71      0.54 o 
  -3   6   1       21.42       89.81      1.30 o 
  -2   6   1        4.91        0.68      0.26 o 
  -1   6   1     3918.31     3895.57     39.07 o 
   1   6   1        0.66        1.93      0.37 o 
   2   6   1     1227.15     1265.97     12.25 o 
   5   6   1      666.23      777.03      7.86 o 
   6   6   1      449.11      365.09      4.12 o 
   7   6   1        0.05        5.30      0.54 o 
   8   6   1       10.21        2.72      0.52 o 
   9   6   1        2.75        4.57      0.59 o 
  10   6   1       50.09       44.31      1.46 o 
  11   6   1       11.67        6.33      0.85 o 
  12   6   1       52.53       44.33      1.96 o 
  13   6   1       82.35       79.53      2.85 o 
  14   6   1      406.31      405.98      7.50 o 
  15   6   1      125.00      130.95      3.78 o 
 -15   7   1        4.75        1.90      1.11 o 
 -14   7   1       14.07       18.13      1.84 o 
 -13   7   1      235.10      231.26      4.56 o 
 -12   7   1      186.41      186.21      6.29 o 
 -11   7   1      146.83      120.38      2.97 o 
 -10   7   1       49.90       26.27      1.41 o 
  -9   7   1       10.61       26.23      1.38 o 
  -8   7   1       10.08       34.42      1.50 o 
  -7   7   1      142.49      112.79      1.94 o 
  -6   7   1      694.93      708.63      8.08 o 
  -5   7   1     1749.26     1867.17     21.72 o 
  -4   7   1       12.82        5.98      0.53 o 
  -3   7   1      287.76      263.74      3.04 o 
  -2   7   1        2.58        7.75      0.46 o 
  -1   7   1     2710.30     2923.76     29.58 o 
   1   7   1     4644.81     4204.98     97.74 o 
   6   7   1      177.59      143.69      2.12 o 
   7   7   1      446.00      473.21      6.25 o 
   8   7   1        2.68        4.63      0.58 o 
   9   7   1       76.38       58.07      1.62 o 
  10   7   1       15.92       27.10      1.45 o 
  11   7   1       90.08       67.05      1.91 o 
  12   7   1       57.74       85.62      2.93 o 
  13   7   1       10.99       22.91      1.81 o 
  14   7   1       39.24       38.10      2.23 o 
  15   7   1        3.11        1.44      1.27 o 
 -15   8   1       14.97        7.80      2.39 o 
 -14   8   1        1.48        0.99      1.07 o 
 -13   8   1       10.70       19.03      1.58 o 
 -12   8   1        0.56        0.86      0.97 o 
 -11   8   1        3.90        0.04      0.83 o 
 -10   8   1       31.18       24.92      1.44 o 
  -9   8   1       43.99       40.83      1.71 o 
  -8   8   1      197.62      220.33      3.96 o 
  -7   8   1     2728.70     2628.00     31.73 o 
  -6   8   1      454.85      575.76      6.82 o 
  -5   8   1        0.36        1.25      0.44 o 
  -4   8   1      214.57      220.37      2.71 o 
  -3   8   1      733.32      609.25      6.34 o 
  -2   8   1      222.54      184.18      2.39 o 
  -1   8   1      562.82      645.29      7.18 o 
   0   8   1      532.97      654.95      6.78 o 
   1   8   1     2459.31     2263.56     44.80 o 
   2   8   1       22.61       33.02      1.13 o 
   3   8   1       61.95       69.15      1.45 o 
   4   8   1        4.48        6.03      0.51 o 
   5   8   1       32.00       22.11      0.85 o 
   6   8   1      211.98      173.62      3.66 o 
   7   8   1      120.85      157.85      2.33 o 
   8   8   1        3.99       -0.09      0.51 o 
   9   8   1       80.78       54.37      1.60 o 
  10   8   1      115.59      156.51      2.86 o 
  11   8   1       56.17       53.00      2.31 o 
  12   8   1       32.45       34.52      2.04 o 
  13   8   1       85.73       85.51      3.09 o 
  14   8   1        0.82        0.49      1.10 o 
 -14   9   1       40.52       43.62      2.13 o 
 -13   9   1       60.06       65.22      2.48 o 
 -12   9   1        3.37        4.72      1.08 o 
 -11   9   1        2.32        1.37      0.90 o 
 -10   9   1      156.91      151.39      3.35 o 
  -9   9   1      242.61      218.22      4.11 o 
  -8   9   1      126.93      120.61      2.78 o 
  -7   9   1       35.29       33.17      1.51 o 
  -6   9   1        0.33        0.98      0.96 o 
  -5   9   1      139.06      143.33      2.03 o 
  -4   9   1      189.43      218.53      2.94 o 
  -3   9   1      123.78      161.79      2.23 o 
  -2   9   1      445.81      431.02      4.78 o 
  -1   9   1       12.02        7.65      1.25 o 
   0   9   1      409.24      453.13      5.44 o 
   1   9   1      291.30      304.22      5.14 o 
   2   9   1       71.29       71.72      1.40 o 
   3   9   1      221.82      235.04      3.33 o 
   4   9   1      318.79      303.57      4.13 o 
   5   9   1        3.06        6.35      0.62 o 
   6   9   1      134.26      138.93      2.16 o 
   7   9   1       29.42       21.99      1.04 o 
   8   9   1        0.07        0.20      0.57 o 
   9   9   1        3.67        3.10      0.72 o 
  10   9   1        0.42       -0.46      0.84 o 
  11   9   1        3.16        1.68      2.10 o 
  12   9   1        4.78        2.88      1.17 o 
  13   9   1       10.97       10.76      1.58 o 
  14   9   1        5.04        4.58      1.38 o 
 -14  10   1        2.63       -0.31      1.34 o 
 -13  10   1       21.53       27.91      1.84 o 
 -12  10   1       98.31       73.13      2.54 o 
 -11  10   1       29.90       36.25      1.81 o 
 -10  10   1        0.45        0.06      0.87 o 
  -9  10   1        2.13        2.41      0.88 o 
  -8  10   1       98.58      116.47      2.81 o 
  -7  10   1        1.36       -0.28      0.70 o 
  -6  10   1      122.36       81.55      2.21 o 
  -5  10   1       12.46        3.63      0.60 o 
  -4  10   1       15.02        6.26      0.52 o 
  -3  10   1      128.47      170.39      2.39 o 
  -2  10   1        0.00        1.41      0.45 o 
  -1  10   1      333.04      328.34      7.03 o 
   0  10   1       15.49        9.72      0.85 o 
   1  10   1      269.01      278.40      5.93 o 
   2  10   1       25.34       29.68      0.97 o 
   3  10   1       18.25       21.13      0.95 o 
   4  10   1       62.84       60.42      1.35 o 
   5  10   1      149.02      169.92      2.49 o 
   6  10   1       73.00       49.00      1.28 o 
   7  10   1       50.48       29.03      1.21 o 
   8  10   1        1.43       -0.60      0.60 o 
   9  10   1       22.09       31.67      1.86 o 
  10  10   1        2.39        4.15      1.14 o 
  11  10   1        1.13       -0.74      0.94 o 
  12  10   1       79.30       80.75      3.58 o 
  13  10   1        2.42        5.33      1.38 o 
 -13  11   1        8.61        9.54      1.49 o 
 -12  11   1       18.52       15.07      1.80 o 
 -11  11   1        1.64        0.84      0.88 o 
 -10  11   1       74.02       56.39      2.15 o 
  -9  11   1        0.00        0.65      0.91 o 
  -8  11   1       45.95       67.97      2.23 o 
  -7  11   1      127.00       98.13      2.59 o 
  -6  11   1       11.45        6.91      0.95 o 
  -5  11   1       44.23       57.91      1.90 o 
  -4  11   1      107.90      133.70      2.44 o 
  -3  11   1        1.19       -0.14      0.42 o 
  -2  11   1       15.99       30.99      1.02 o 
  -1  11   1        0.46        9.99      0.67 o 
   1  11   1      666.15      546.17     15.87 o 
   2  11   1       36.33       14.86      0.79 o 
   3  11   1        4.74       11.62      0.83 o 
   4  11   1        0.02        2.92      0.52 o 
   6  11   1       40.58       57.72      1.65 o 
   7  11   1       46.61       36.19      1.37 o 
   8  11   1      165.28      166.97      4.10 o 
   9  11   1        4.15        3.99      1.11 o 
  10  11   1        0.61       -1.02      1.03 o 
  11  11   1       27.87       15.93      1.66 o 
  12  11   1       37.62       56.98      3.17 o 
 -12  12   1        8.39        7.17      1.57 o 
 -11  12   1        7.46       12.03      1.37 o 
 -10  12   1       25.08       23.89      1.57 o 
  -9  12   1        0.13        1.23      1.39 o 
  -8  12   1       82.22       83.81      2.52 o 
  -7  12   1      753.41      704.24     10.03 o 
  -6  12   1      488.90      523.07      9.05 o 
  -5  12   1       90.12       69.79      2.15 o 
  -4  12   1        2.43       -0.22      0.64 o 
  -3  12   1        3.09        0.99      0.47 o 
  -2  12   1       28.47       16.35      0.84 o 
  -1  12   1        0.25        5.67      0.63 o 
   0  12   1       19.97       26.10      1.12 o 
   1  12   1        4.45        3.21      0.57 o 
   2  12   1        0.06       -0.04      0.47 o 
   3  12   1        1.33        5.14      0.59 o 
   4  12   1        0.28        0.05      0.47 o 
   5  12   1        3.24        0.85      0.62 o 
   6  12   1       31.81       22.42      1.18 o 
   7  12   1       30.38       41.39      1.71 o 
   8  12   1        9.62        6.51      1.71 o 
   9  12   1        3.09        0.41      1.03 o 
  10  12   1       29.85       35.71      2.13 o 
  11  12   1       97.29      100.41      3.68 o 
 -11  13   1        1.84        2.25      1.09 o 
 -10  13   1       25.51       24.99      2.17 o 
  -9  13   1       25.31       22.57      1.59 o 
  -8  13   1        4.97        1.10      0.91 o 
  -7  13   1       21.75       28.38      1.64 o 
  -6  13   1       28.19       29.58      1.66 o 
  -5  13   1        1.68       -0.36      0.77 o 
  -4  13   1        0.16        0.42      0.83 o 
  -3  13   1        0.93       -0.50      0.59 o 
  -2  13   1        1.82        2.96      0.60 o 
  -1  13   1       11.44       15.13      0.86 o 
   0  13   1       99.72       99.03      2.84 o 
   1  13   1       95.51      116.20      3.19 o 
   2  13   1        4.19        0.97      0.60 o 
   3  13   1       83.80       61.88      1.72 o 
   4  13   1       67.82       76.91      1.97 o 
   5  13   1        8.78       10.40      0.96 o 
   6  13   1       48.22       40.65      1.54 o 
   7  13   1       21.64       27.38      1.84 o 
   8  13   1       54.41       56.42      2.55 o 
   9  13   1       34.64       33.41      2.11 o 
  10  13   1        6.25        5.06      1.37 o 
 -10  14   1        1.90        3.36      1.08 o 
  -9  14   1        6.34        7.42      1.42 o 
  -8  14   1        0.95        3.24      1.02 o 
  -7  14   1       45.72       46.33      2.03 o 
  -6  14   1       87.86       87.13      2.63 o 
  -5  14   1       13.50       12.30      1.22 o 
  -4  14   1       12.40       17.90      1.33 o 
  -3  14   1        9.84       16.46      1.27 o 
  -2  14   1        8.53       12.56      1.00 o 
  -1  14   1       41.16       38.97      1.31 o 
   0  14   1       24.68       21.71      1.25 o 
   1  14   1      184.67      166.54      3.26 o 
   2  14   1      119.63      119.21      2.22 o 
   3  14   1        3.84        2.38      0.63 o 
   4  14   1       15.16       18.54      1.16 o 
   5  14   1       60.39       53.77      1.74 o 
   6  14   1       17.30       17.30      1.64 o 
   7  14   1       22.06       14.31      1.57 o 
   8  14   1       13.31       12.51      1.66 o 
   9  14   1       14.98       11.86      1.63 o 
  -8  15   1       11.35       16.44      1.53 o 
  -7  15   1        0.88        1.67      1.02 o 
  -6  15   1        9.21        7.46      1.21 o 
  -5  15   1        0.72        2.15      0.99 o 
  -4  15   1       30.77       33.89      1.79 o 
  -3  15   1        1.85        2.44      0.91 o 
  -2  15   1        2.99        8.70      1.11 o 
  -1  15   1        1.30        0.01      0.66 o 
   0  15   1       21.73       36.93      1.47 o 
   1  15   1        4.62        2.20      0.55 o 
   2  15   1       23.35       14.86      0.95 o 
   3  15   1        0.77        1.33      0.71 o 
   4  15   1        5.25        8.58      0.97 o 
   5  15   1       56.24       49.72      2.38 o 
   6  15   1       91.42      101.99      3.35 o 
   7  15   1      167.73      174.48      4.55 o 
   8  15   1       63.90       65.87      2.88 o 
  -6  16   1      166.32      175.62      4.05 o 
  -5  16   1       10.75       12.18      1.35 o 
  -4  16   1       71.43       62.49      2.57 o 
  -3  16   1      115.93      132.85      3.35 o 
  -2  16   1       62.19       55.94      2.17 o 
  -1  16   1        1.84        1.23      0.88 o 
   0  16   1        1.21        3.11      0.80 o 
   1  16   1        6.61        6.48      0.98 o 
   2  16   1        2.59        2.75      0.93 o 
   3  16   1        0.44       -0.39      0.73 o 
   4  16   1       18.57       20.24      1.72 o 
   5  16   1       31.57       25.07      1.92 o 
   6  16   1       16.08       25.93      2.03 o 
  -3  17   1       14.86       15.71      1.47 o 
  -2  17   1       18.18       16.73      1.47 o 
  -1  17   1        0.13        0.24      0.87 o 
   0  17   1        0.49        0.04      0.76 o 
   1  17   1       15.72       17.81      1.59 o 
   2  17   1        0.15        0.93      0.96 o 
 -17   0   2       15.34       10.57      3.50 o 
 -16   0   2        0.61       -1.18      2.37 o 
 -15   0   2        7.80        0.98      2.80 o 
 -14   0   2      579.41      547.62     18.49 o 
 -13   0   2      459.46      541.20     18.22 o 
 -12   0   2      327.98      363.18      7.77 o 
 -11   0   2      123.04       96.15      2.52 o 
 -10   0   2       35.50       22.40      1.20 o 
  -9   0   2      279.36      226.70      4.00 o 
  -8   0   2       60.96      146.58      2.85 o 
  -6   0   2    16236.23    19803.92    261.03 o 
  -5   0   2       12.54       23.13      0.95 o 
  -3   0   2      858.64      907.59     12.45 o 
  -2   0   2       10.56        0.36      0.31 o 
   0   0   2     2472.38     2943.27     38.85 o 
   1   0   2      208.41      189.67      3.04 o 
   2   0   2      242.04      321.98      5.76 o 
   4   0   2       18.10       59.87      1.42 o 
   5   0   2       15.29       75.67      1.71 o 
   6   0   2      904.84      798.66     11.31 o 
   7   0   2      104.51       97.19      2.17 o 
   8   0   2       86.79       69.37      2.68 o 
   9   0   2        0.30        0.17      0.49 o 
  10   0   2      207.75      195.53      8.63 o 
  11   0   2        7.20        4.82      1.08 o 
  12   0   2      385.71      337.31      7.44 o 
  13   0   2        2.09        0.61      0.78 o 
  14   0   2       40.38       37.68      2.21 o 
  15   0   2       23.09       27.16      2.93 o 
 -17   1   2       12.31        8.14      2.34 o 
 -16   1   2       30.97       41.21      3.41 o 
 -15   1   2        0.40        1.18      1.88 o 
 -14   1   2      112.87       98.09      4.91 o 
 -13   1   2      496.19      486.55     11.84 o 
 -12   1   2      438.57      469.59      6.87 o 
 -11   1   2       86.70       95.36      1.92 o 
 -10   1   2       26.58       23.71      0.87 o 
  -9   1   2       29.95       36.75      0.96 o 
  -8   1   2        2.10        3.26      0.40 o 
  -6   1   2     2224.95     2416.38     22.75 o 
  -5   1   2     1319.50     1379.23     13.20 o 
  -4   1   2       24.09       23.83      0.65 o 
  -3   1   2      271.02      292.76      3.36 o 
  -2   1   2     3465.29     3591.19     61.34 o 
  -1   1   2        0.50        2.16      0.27 o 
   1   1   2     1659.14     1435.38     13.65 o 
   3   1   2       10.29       24.24      0.61 o 
   4   1   2       18.71       29.67      0.68 o 
   5   1   2        0.18        3.60      0.56 o 
   6   1   2        1.03        0.40      0.31 o 
   7   1   2      293.66      344.26      3.88 o 
   8   1   2        0.07        0.62      0.34 o 
   9   1   2        5.40        3.60      0.50 o 
  10   1   2       13.73        5.92      0.56 o 
  11   1   2       14.89       29.37      1.03 o 
  12   1   2        5.95        6.64      0.69 o 
  13   1   2        0.18        0.34      0.55 o 
  14   1   2      132.17      125.06      2.77 o 
  15   1   2       91.45      100.95      2.89 o 
 -17   2   2        2.47       -0.47      2.16 o 
 -16   2   2       14.07       11.17      3.61 o 
 -15   2   2       43.68       39.53      3.30 o 
 -14   2   2        7.64       11.28      2.46 o 
 -13   2   2       29.40       33.15      2.53 o 
 -12   2   2        1.00        2.90      1.00 o 
 -11   2   2        1.88        3.88      1.39 o 
 -10   2   2       11.37       19.21      0.86 o 
  -9   2   2       21.63        8.09      0.59 o 
  -8   2   2        0.83        4.49      0.40 o 
  -7   2   2      253.33      336.04      3.69 o 
  -6   2   2       79.73       86.16      1.33 o 
  -5   2   2       57.35       83.81      1.24 o 
  -4   2   2      410.26      339.09      3.61 o 
  -2   2   2      931.65      946.04      9.14 o 
  -1   2   2     1774.06     1873.86     21.99 o 
   0   2   2     1605.89     1897.71     21.82 o 
   1   2   2      471.95      419.75      4.68 o 
   2   2   2        4.35       -0.28      0.28 o 
   3   2   2       63.24       40.09      0.94 o 
   4   2   2        0.69        0.54      0.22 o 
   5   2   2       12.86       20.33      0.81 o 
   6   2   2       34.61       23.72      1.04 o 
   7   2   2       45.75       34.73      0.99 o 
   8   2   2      113.94      120.21      3.45 o 
   9   2   2       11.81        5.20      0.52 o 
  10   2   2        1.90        2.04      0.48 o 
  11   2   2       20.72       20.03      0.88 o 
  12   2   2       41.30       38.82      1.33 o 
  13   2   2       12.51       13.19      0.92 o 
  14   2   2        0.03        0.18      0.75 o 
  15   2   2        4.01        3.83      0.84 o 
 -17   3   2       10.64        7.84      2.41 o 
 -16   3   2        0.56        0.80      2.69 o 
 -15   3   2        3.07        1.35      1.96 o 
 -14   3   2        0.80       -0.76      1.46 o 
 -13   3   2      532.11      525.27      7.82 o 
 -12   3   2      115.31      127.07      2.95 o 
 -11   3   2      137.67      151.44      3.12 o 
 -10   3   2      116.34      109.15      2.52 o 
  -9   3   2       55.59       57.81      1.29 o 
  -8   3   2      317.36      340.72      3.75 o 
  -7   3   2      411.56      413.11      4.96 o 
  -5   3   2       17.16       36.24      1.14 o 
  -4   3   2        4.35        0.95      0.83 o 
  -3   3   2        9.72       16.94      0.55 o 
  -2   3   2      171.69      171.77      2.04 o 
  -1   3   2      236.55      268.75      2.94 o 
   0   3   2        0.22        3.18      0.30 o 
   1   3   2       59.82       42.77      0.95 o 
   2   3   2      601.52      553.33      6.10 o 
   3   3   2       14.21        8.09      0.51 o 
   4   3   2        0.53        0.63      0.56 o 
   5   3   2      613.40      584.45      6.66 o 
   6   3   2     2010.15     2219.56     23.36 o 
   7   3   2      866.33      977.13      9.76 o 
   8   3   2        0.10        2.83      0.68 o 
   9   3   2       51.17       45.11      1.15 o 
  10   3   2       36.73       39.51      1.14 o 
  11   3   2        0.01        0.33      0.57 o 
  12   3   2        5.37        4.96      0.72 o 
  13   3   2        9.36        3.83      0.92 o 
  14   3   2        6.27        9.38      1.27 o 
  15   3   2       20.84       21.12      1.36 o 
 -16   4   2        0.25       -1.83      1.83 o 
 -15   4   2        6.43       -0.04      1.44 o 
 -14   4   2      415.77      383.84      6.33 o 
 -13   4   2      505.52      581.19      8.63 o 
 -12   4   2       28.16       29.77      1.62 o 
 -11   4   2        0.00       -0.48      1.10 o 
 -10   4   2      128.71      124.78      2.74 o 
  -9   4   2       39.96       30.10      1.33 o 
  -6   4   2     3157.77     3284.43     38.86 o 
  -5   4   2      183.54      144.00      2.13 o 
  -3   4   2        8.90       12.03      0.47 o 
  -2   4   2      178.44      176.17      2.10 o 
  -1   4   2       22.83       22.87      0.64 o 
   0   4   2     1150.23     1088.03     10.54 o 
   2   4   2     1481.82     1381.28     14.33 o 
   4   4   2      710.75      638.78      7.22 o 
   6   4   2      376.59      333.05      3.83 o 
   7   4   2      142.28      139.52      2.06 o 
   8   4   2       21.63        9.38      0.65 o 
   9   4   2       13.73        6.94      0.62 o 
  10   4   2       31.41       25.74      1.10 o 
  11   4   2        2.56        1.67      0.55 o 
  12   4   2       94.33       71.76      2.48 o 
  13   4   2        8.69        3.74      0.84 o 
  14   4   2        4.63        6.92      1.19 o 
  15   4   2        0.81        0.35      1.03 o 
 -16   5   2        8.87        9.44      1.34 o 
 -15   5   2        3.80        6.96      1.64 o 
 -14   5   2      230.36      221.37      4.44 o 
 -13   5   2       14.79       18.10      2.56 o 
 -12   5   2       16.73       18.53      1.47 o 
 -11   5   2       76.79       78.34      2.29 o 
 -10   5   2       55.94       62.57      1.98 o 
  -9   5   2       49.98       44.93      1.62 o 
  -8   5   2        4.44       10.62      0.85 o 
  -7   5   2      162.00      168.56      3.04 o 
  -6   5   2      942.12     1139.33     14.28 o 
  -5   5   2      149.48      163.59      2.36 o 
  -3   5   2       20.42        3.63      0.37 o 
  -1   5   2       10.59       68.56      1.15 o 
   0   5   2     1494.07     1232.12     11.94 o 
   3   5   2      212.10      275.20      3.19 o 
   4   5   2      120.15      126.22      1.99 o 
   5   5   2       77.81      116.76      1.81 o 
   6   5   2      482.24      455.70      5.03 o 
   7   5   2      443.79      414.54      4.70 o 
   8   5   2      370.02      435.65      4.95 o 
   9   5   2      128.30      105.49      2.38 o 
  10   5   2       30.36       51.86      2.35 o 
  11   5   2       42.88       28.68      1.89 o 
  12   5   2       19.34       25.01      1.36 o 
  13   5   2        2.35        0.22      0.76 o 
  14   5   2      198.02      189.11      3.75 o 
  15   5   2       95.47      100.35      3.22 o 
 -16   6   2        0.00       -0.81      0.81 o 
 -15   6   2       20.78       25.67      2.15 o 
 -14   6   2        0.13        0.77      1.02 o 
 -13   6   2      102.13       86.38      2.68 o 
 -12   6   2        0.00       -0.60      0.85 o 
 -11   6   2       25.79       28.05      1.54 o 
 -10   6   2        0.57       -0.30      0.67 o 
  -9   6   2        0.79        0.74      0.68 o 
  -8   6   2        4.85        4.55      0.73 o 
  -7   6   2      109.91      123.37      2.57 o 
  -6   6   2       49.26       54.45      1.61 o 
  -5   6   2        0.07        0.24      0.39 o 
  -4   6   2      106.27       87.47      1.41 o 
  -3   6   2       36.46       58.50      1.14 o 
  -2   6   2       26.92        3.99      0.39 o 
  -1   6   2      405.05      435.58      4.66 o 
   0   6   2      708.45      675.53      6.90 o 
   1   6   2      149.43      120.73      1.76 o 
   2   6   2        3.71        1.39      0.35 o 
   3   6   2      137.56       91.31      1.63 o 
   5   6   2      426.68      541.98      5.82 o 
   6   6   2      316.62      239.75      3.07 o 
   7   6   2        1.47        9.14      0.72 o 
   8   6   2        0.04        2.16      0.55 o 
   9   6   2        0.53       -0.39      0.39 o 
  10   6   2        0.06       -0.37      0.58 o 
  11   6   2        1.71        0.51      0.71 o 
  12   6   2        5.10        5.85      0.94 o 
  13   6   2        0.00       -0.74      0.74 o 
  14   6   2       10.03        6.86      1.33 o 
 -15   7   2        0.01        0.90      2.61 o 
 -14   7   2       33.31       44.95      2.40 o 
 -13   7   2      120.66      129.65      3.27 o 
 -12   7   2        3.89        8.77      1.16 o 
 -11   7   2       88.10       98.58      2.66 o 
 -10   7   2        0.93        1.49      0.77 o 
  -9   7   2       45.94       32.48      1.48 o 
  -8   7   2        2.64        1.77      0.68 o 
  -7   7   2      223.85      237.40      4.04 o 
  -6   7   2      574.58      659.68      8.93 o 
  -5   7   2      330.16      282.32      3.24 o 
  -3   7   2      559.84      469.44      5.36 o 
  -2   7   2      318.86      364.78      4.55 o 
  -1   7   2      132.05      132.43      2.13 o 
   0   7   2     2112.53     2212.87     23.42 o 
   1   7   2      567.67      595.24      6.92 o 
   2   7   2        8.94       11.16      1.33 o 
   4   7   2      142.09      109.79      1.97 o 
   5   7   2       16.10       17.64      0.89 o 
   6   7   2      165.88      185.38      2.62 o 
   7   7   2      267.45      286.44      4.48 o 
   8   7   2       68.78       72.07      2.03 o 
   9   7   2       57.66       59.41      1.65 o 
  10   7   2       49.52       51.53      1.83 o 
  11   7   2        2.78        1.16      0.78 o 
  12   7   2        1.36       -0.06      0.74 o 
  13   7   2        0.30        0.48      1.12 o 
  14   7   2       10.83       15.40      1.67 o 
 -15   8   2        2.78       -0.63      1.05 o 
 -14   8   2       87.72       89.50      2.87 o 
 -13   8   2      165.59      155.08      3.67 o 
 -12   8   2        1.99        4.31      1.22 o 
 -11   8   2        4.44        5.16      1.04 o 
 -10   8   2       36.16       27.56      1.48 o 
  -9   8   2        8.63       20.37      1.28 o 
  -8   8   2        3.15       -0.62      0.69 o 
  -6   8   2        9.79        3.11      1.12 o 
  -5   8   2        8.32        6.50      0.55 o 
  -4   8   2       10.05        8.78      1.15 o 
  -3   8   2      158.24      163.13      2.47 o 
  -2   8   2       61.96       51.66      1.14 o 
  -1   8   2      312.07      351.57      4.04 o 
   0   8   2        4.11        2.01      0.45 o 
   1   8   2     1356.84     1585.45     17.10 o 
   2   8   2     1910.58     1760.26     17.06 o 
   4   8   2      530.89      455.97      5.62 o 
   5   8   2       72.04      103.76      1.81 o 
   6   8   2        0.36        8.44      0.75 o 
   7   8   2       38.60       29.78      1.42 o 
   8   8   2      114.91       94.76      2.19 o 
   9   8   2        3.33        3.29      0.90 o 
  10   8   2        5.60        6.85      0.98 o 
  11   8   2        0.61        0.28      0.78 o 
  12   8   2        5.32        8.76      1.38 o 
  13   8   2       26.34       21.71      1.85 o 
 -14   9   2       31.72       24.37      1.79 o 
 -13   9   2        1.60        0.70      1.00 o 
 -12   9   2        9.27        1.58      1.03 o 
 -11   9   2        6.61       -0.31      0.79 o 
 -10   9   2        0.75        4.96      0.96 o 
  -9   9   2        3.51        5.90      0.96 o 
  -8   9   2        1.21       -0.38      0.69 o 
  -7   9   2       22.69       23.98      1.33 o 
  -6   9   2      137.26      126.35      2.85 o 
  -5   9   2      101.76      129.69      2.76 o 
  -4   9   2      246.49      192.17      4.48 o 
  -3   9   2      105.12      143.25      2.10 o 
  -2   9   2      168.35      223.37      2.88 o 
   0   9   2      655.82      520.25      5.71 o 
   1   9   2       29.89       12.31      0.69 o 
   3   9   2       39.26       69.54      1.50 o 
   4   9   2      300.43      293.34      3.67 o 
   5   9   2       35.10       37.66      1.46 o 
   6   9   2        7.84        2.87      0.65 o 
   7   9   2      312.54      255.80      4.30 o 
   8   9   2       57.75       96.33      2.45 o 
   9   9   2        3.91       12.19      1.15 o 
  10   9   2        1.44        5.10      0.97 o 
  11   9   2       31.80       23.52      1.46 o 
  12   9   2       13.71       21.05      1.86 o 
  13   9   2       13.83       12.36      1.75 o 
 -14  10   2        0.51        1.65      1.16 o 
 -13  10   2        6.26        6.33      1.24 o 
 -12  10   2       21.94       22.19      1.62 o 
 -11  10   2       22.97       22.09      1.56 o 
 -10  10   2        9.10       13.66      1.25 o 
  -9  10   2       55.84       43.08      1.87 o 
  -8  10   2        0.50       -0.17      0.73 o 
  -7  10   2        4.70       10.33      1.06 o 
  -6  10   2       11.81        4.08      0.83 o 
  -5  10   2        7.24        2.26      0.71 o 
  -4  10   2        5.47       12.10      1.09 o 
  -3  10   2      153.53      136.24      2.69 o 
  -2  10   2      413.82      444.63      5.04 o 
  -1  10   2        3.41        6.73      0.62 o 
   0  10   2       61.26       72.89      1.51 o 
   1  10   2        2.16        7.10      0.63 o 
   2  10   2        1.67        6.13      0.68 o 
   3  10   2       89.38       67.33      1.47 o 
   4  10   2      106.46       74.14      1.76 o 
   5  10   2      354.94      408.44      5.30 o 
   6  10   2      445.35      374.09      6.55 o 
   7  10   2      292.34      292.88      8.74 o 
   8  10   2      273.58      249.39      4.44 o 
   9  10   2       19.14       24.22      1.49 o 
  10  10   2        1.23        1.16      0.88 o 
  11  10   2        0.03       -0.06      1.06 o 
  12  10   2        8.95        8.64      1.73 o 
 -13  11   2       62.44       67.17      2.57 o 
 -12  11   2        1.10        2.13      1.01 o 
 -11  11   2        0.00       -0.24      0.88 o 
 -10  11   2       14.37       17.41      1.54 o 
  -9  11   2       20.17       19.65      1.43 o 
  -8  11   2        4.00        1.38      0.83 o 
  -7  11   2       17.05       12.23      1.18 o 
  -6  11   2      112.49      125.80      2.94 o 
  -5  11   2       72.49       73.44      2.17 o 
  -4  11   2       36.03       35.92      1.74 o 
  -3  11   2      131.15      133.90      2.30 o 
  -2  11   2       90.40       72.01      1.66 o 
  -1  11   2      254.80      229.71      3.13 o 
   0  11   2      984.60     1016.55     10.47 o 
   1  11   2       69.52       80.74      1.68 o 
   2  11   2      195.65      187.80      3.05 o 
   3  11   2       75.36       78.96      1.67 o 
   4  11   2        2.70        3.36      0.69 o 
   5  11   2       17.85       15.54      0.99 o 
   6  11   2       10.76       13.42      1.28 o 
   7  11   2       21.50       23.55      1.77 o 
   8  11   2       51.09       59.64      2.10 o 
   9  11   2        5.08        3.99      1.02 o 
  10  11   2       38.58       37.82      2.22 o 
  11  11   2       21.93       22.23      2.35 o 
 -12  12   2        3.59        3.48      1.17 o 
 -11  12   2       14.57       12.23      1.41 o 
 -10  12   2        3.94        6.89      1.17 o 
  -9  12   2       38.09       52.41      2.14 o 
  -8  12   2      188.58      153.57      3.51 o 
  -7  12   2       11.94       19.25      1.37 o 
  -6  12   2       20.13       19.62      1.39 o 
  -5  12   2       50.60       50.89      1.91 o 
  -4  12   2        0.30       -0.40      0.78 o 
  -3  12   2       68.32       70.20      2.48 o 
  -2  12   2        1.07        0.53      0.51 o 
  -1  12   2      188.25      192.58      2.85 o 
   0  12   2       49.09       47.90      1.36 o 
   1  12   2       67.78       96.90      1.90 o 
   2  12   2       27.08       23.10      1.14 o 
   3  12   2       31.61       23.52      1.15 o 
   4  12   2        9.25       11.79      0.94 o 
   5  12   2       46.20       30.49      1.65 o 
   6  12   2       64.06       85.34      2.83 o 
   7  12   2        0.96        0.08      0.86 o 
   8  12   2      161.10      157.48      3.94 o 
   9  12   2       56.75       62.20      2.78 o 
  10  12   2       12.29       15.70      1.82 o 
 -11  13   2        5.49        1.36      1.25 o 
 -10  13   2        7.31       11.70      1.56 o 
  -9  13   2        5.65        3.26      1.04 o 
  -8  13   2       35.60       45.11      2.01 o 
  -7  13   2      136.78      128.05      3.21 o 
  -6  13   2      186.37      173.62      3.77 o 
  -5  13   2      148.74      160.75      3.56 o 
  -4  13   2      345.14      295.70      5.86 o 
  -3  13   2      132.35      177.25      4.24 o 
  -2  13   2      103.99      129.80      3.07 o 
  -1  13   2       89.51       66.25      1.62 o 
   0  13   2      150.83      120.24      2.22 o 
   1  13   2        0.08        1.74      0.61 o 
   2  13   2       62.47       67.72      1.79 o 
   3  13   2        5.14        4.02      0.79 o 
   4  13   2       29.87       31.79      1.36 o 
   5  13   2        4.17        4.63      1.25 o 
   6  13   2        0.57        2.92      0.92 o 
   7  13   2       29.74       24.71      1.55 o 
   8  13   2       46.92       37.13      2.81 o 
   9  13   2      145.35      153.40      4.36 o 
  -9  14   2       31.69       30.74      1.81 o 
  -8  14   2        2.65        4.71      1.12 o 
  -7  14   2        0.66        5.21      1.08 o 
  -6  14   2        0.71        4.18      1.06 o 
  -5  14   2        8.93        4.93      1.04 o 
  -4  14   2       16.45       11.52      1.38 o 
  -3  14   2       11.19       18.38      1.98 o 
  -2  14   2        7.54        9.28      1.12 o 
  -1  14   2      189.81      169.19      3.10 o 
   0  14   2      153.96      168.03      2.78 o 
   1  14   2       13.24        9.20      0.91 o 
   2  14   2        8.16       15.29      1.17 o 
   3  14   2       17.46       12.29      1.01 o 
   4  14   2       18.30       15.67      1.28 o 
   5  14   2       42.24       48.12      2.36 o 
   6  14   2       46.87       41.10      1.90 o 
   7  14   2       93.20       88.32      3.16 o 
   8  14   2      114.90      126.21      4.78 o 
  -8  15   2       36.75       42.92      2.09 o 
  -7  15   2       55.55       59.72      2.34 o 
  -6  15   2       54.51       50.74      2.15 o 
  -5  15   2       35.05       43.57      2.02 o 
  -4  15   2       34.50       35.32      2.07 o 
  -3  15   2       40.51       41.40      2.58 o 
  -2  15   2       14.44        8.62      1.32 o 
  -1  15   2       47.01       40.81      1.89 o 
   0  15   2       40.44       39.40      1.57 o 
   1  15   2        8.22        4.96      0.75 o 
   2  15   2       26.02       27.31      1.51 o 
   3  15   2        3.71        3.63      0.98 o 
   4  15   2       95.36       89.78      2.61 o 
   5  15   2       43.85       46.33      2.43 o 
   6  15   2        6.69        4.88      1.10 o 
  -5  16   2       16.25       18.00      1.57 o 
  -4  16   2       61.47       72.05      3.35 o 
  -3  16   2       18.86       20.69      1.81 o 
  -2  16   2        4.78        4.21      1.10 o 
  -1  16   2        4.23        4.42      1.21 o 
   0  16   2        4.80        6.84      1.47 o 
   1  16   2       18.98       22.78      1.48 o 
   2  16   2        0.09       -0.33      0.76 o 
   3  16   2        2.17        0.89      0.88 o 
   4  16   2        2.67        2.02      0.98 o 
 -16   1   3       17.31       11.41      2.63 o 
 -15   1   3        1.38       -0.96      2.49 o 
 -14   1   3      187.82      165.84      6.40 o 
 -13   1   3      158.96      140.42     10.09 o 
 -12   1   3       46.58       34.80      3.11 o 
 -11   1   3        4.66        3.48      0.99 o 
 -10   1   3       27.68       41.78      1.26 o 
  -9   1   3       20.72       19.17      0.78 o 
  -8   1   3       19.42       25.48      0.85 o 
  -7   1   3       87.81       71.18      1.33 o 
  -6   1   3      689.88      829.45      8.37 o 
  -5   1   3       91.00      100.27      1.60 o 
  -4   1   3      176.10      183.55      2.50 o 
  -3   1   3        4.13        1.64      0.34 o 
  -2   1   3     4511.51     4571.44     42.61 o 
  -1   1   3        0.66       13.25      0.59 o 
   0   1   3     1915.66     2293.65     21.70 o 
   1   1   3        2.55        4.42      0.53 o 
   2   1   3      199.38      252.37      2.92 o 
   3   1   3      231.30      218.97      2.63 o 
   4   1   3      142.44      116.70      1.77 o 
   5   1   3        0.75       -0.29      0.29 o 
   6   1   3      106.34      120.76      1.82 o 
   7   1   3       16.39       12.05      0.64 o 
   8   1   3        0.53        0.19      0.47 o 
   9   1   3        6.79        2.57      0.59 o 
  10   1   3       22.12       19.37      1.13 o 
  11   1   3       21.35       19.59      1.15 o 
  12   1   3        4.55        4.74      0.87 o 
  13   1   3       26.62       22.55      1.56 o 
  14   1   3        0.04        0.44      0.76 o 
 -16   2   3        0.32       -0.23      2.22 o 
 -15   2   3       93.29       99.51      5.22 o 
 -14   2   3       38.39       23.01      3.16 o 
 -13   2   3       48.76       32.61      2.15 o 
 -12   2   3        3.77        1.17      0.92 o 
 -11   2   3       33.98       24.54      1.41 o 
 -10   2   3       59.14       38.96      1.73 o 
  -9   2   3        2.21       -0.17      0.43 o 
  -8   2   3       18.19       34.10      0.92 o 
  -7   2   3      491.60      533.21      5.67 o 
  -6   2   3       11.43       18.11      0.69 o 
  -5   2   3      361.43      420.51      4.56 o 
  -4   2   3      333.63      357.15      3.97 o 
  -3   2   3       46.90       42.45      0.98 o 
  -2   2   3      422.77      506.06      5.71 o 
  -1   2   3     3751.71     3789.07     35.46 o 
   1   2   3      280.66      242.83      2.87 o 
   2   2   3       16.59        5.66      0.51 o 
   3   2   3       12.78        2.93      0.63 o 
   4   2   3        5.49       17.45      0.77 o 
   5   2   3      910.48      850.75      8.60 o 
   6   2   3      225.82      245.52      3.36 o 
   7   2   3      244.65      236.55      3.32 o 
   8   2   3      227.22      241.88      3.45 o 
   9   2   3       30.96       44.14      1.35 o 
  10   2   3        0.80        1.43      0.60 o 
  11   2   3      145.40      105.68      2.79 o 
  12   2   3      183.26      163.48      3.68 o 
  13   2   3      185.26      186.29      3.52 o 
  14   2   3        0.01       -0.76      0.83 o 
 -16   3   3       24.52       21.06      3.11 o 
 -15   3   3        0.23       -1.88      1.88 o 
 -14   3   3       39.05       42.20      2.45 o 
 -13   3   3      134.05      108.73      2.85 o 
 -12   3   3       37.71       36.15      1.77 o 
 -11   3   3       14.69       19.98      1.30 o 
 -10   3   3       71.95       61.26      1.91 o 
  -9   3   3        0.46        1.86      0.67 o 
  -8   3   3      461.85      485.75      5.93 o 
  -7   3   3      358.96      394.64      4.36 o 
  -6   3   3        9.56       22.03      0.73 o 
  -5   3   3      279.85      240.27      3.08 o 
  -4   3   3        7.10        0.59      0.34 o 
  -3   3   3       30.12        9.23      0.53 o 
  -2   3   3      222.47      166.88      2.16 o 
  -1   3   3      839.03      879.95      9.40 o 
   0   3   3      615.31      707.38      7.16 o 
   1   3   3      815.60      836.58      9.06 o 
   2   3   3      667.01      760.13      8.34 o 
   3   3   3       37.24       25.72      0.92 o 
   4   3   3      124.72       97.72      1.79 o 
   5   3   3       11.05        2.93      0.51 o 
   6   3   3      109.23       69.32      1.55 o 
   7   3   3       27.02       41.90      1.27 o 
   8   3   3        9.93       20.95      1.42 o 
   9   3   3       21.52       10.35      0.83 o 
  10   3   3       25.84       13.10      1.04 o 
  11   3   3       50.32       46.98      1.54 o 
  12   3   3        6.05        4.67      1.08 o 
  13   3   3       15.61       18.82      1.48 o 
  14   3   3        5.81        6.57      1.77 o 
 -16   4   3        2.86       -1.90      1.90 o 
 -15   4   3        3.92        0.86      3.64 o 
 -14   4   3       86.52       98.41      5.21 o 
 -13   4   3      190.21      250.06      4.73 o 
 -12   4   3       28.84       31.75      1.67 o 
 -11   4   3        6.27        6.94      1.03 o 
 -10   4   3       27.25       30.88      1.94 o 
  -9   4   3        4.92        8.76      0.94 o 
  -8   4   3      484.90      495.99      7.05 o 
  -7   4   3       85.81      120.08      2.10 o 
  -6   4   3      118.35      133.49      1.87 o 
  -5   4   3       51.48       84.98      1.47 o 
  -4   4   3      301.06      325.80      3.67 o 
  -3   4   3      474.93      511.86      5.40 o 
  -1   4   3      579.24      571.49      6.37 o 
   0   4   3     2039.09     2505.37     25.13 o 
   1   4   3      372.89      370.72      4.50 o 
   2   4   3       15.09       11.64      0.69 o 
   4   4   3       31.18       15.44      0.80 o 
   5   4   3      112.16      118.74      2.11 o 
   6   4   3        5.08        7.26      0.67 o 
   7   4   3      155.88      143.43      2.46 o 
   8   4   3       40.54       43.20      1.54 o 
   9   4   3       41.67       36.62      1.53 o 
  10   4   3       26.59       19.89      1.13 o 
  11   4   3       53.39       75.64      1.91 o 
  12   4   3        2.22        0.73      0.73 o 
  13   4   3       18.66       16.99      2.35 o 
  14   4   3        0.98        0.94      0.99 o 
 -15   5   3        6.25        6.98      1.52 o 
 -14   5   3      266.85      251.98      6.74 o 
 -13   5   3      327.46      322.91      5.66 o 
 -12   5   3        0.89        1.09      1.43 o 
 -11   5   3       25.11       28.03      1.58 o 
 -10   5   3       52.41       55.60      1.94 o 
  -9   5   3        0.01       -0.11      0.65 o 
  -8   5   3      153.18      174.54      3.32 o 
  -7   5   3      778.30      697.53      9.41 o 
  -6   5   3      738.12      873.66      9.88 o 
  -5   5   3        1.92       -0.49      0.49 o 
  -4   5   3        1.49       -0.18      0.31 o 
  -3   5   3      536.20      505.63      5.37 o 
  -2   5   3      597.52      646.18      6.67 o 
  -1   5   3      169.97      177.32      3.18 o 
   0   5   3      111.96      159.80      2.16 o 
   1   5   3       21.63       21.08      0.81 o 
   2   5   3      408.72      517.19      6.06 o 
   3   5   3      616.26      650.23      7.42 o 
   4   5   3      118.16      124.67      2.17 o 
   5   5   3      134.93      118.89      2.15 o 
   6   5   3       25.32       33.23      1.20 o 
   7   5   3      187.51      187.20      3.34 o 
   8   5   3       65.04       53.26      2.53 o 
   9   5   3      121.53      108.73      2.27 o 
  10   5   3       51.99       53.63      1.66 o 
  11   5   3       40.19       50.15      1.67 o 
  12   5   3        1.13        1.41      0.82 o 
  13   5   3        2.68        2.65      1.45 o 
  14   5   3        5.19        6.52      1.68 o 
 -15   6   3        3.39        2.28      1.15 o 
 -14   6   3       26.10       40.29      2.12 o 
 -13   6   3        0.21        0.18      1.06 o 
 -12   6   3      152.90      138.41      3.29 o 
 -11   6   3       10.09       20.01      1.37 o 
 -10   6   3       30.48       17.81      1.27 o 
  -9   6   3        0.40        6.57      0.90 o 
  -8   6   3       53.83       37.07      1.51 o 
  -7   6   3      194.28      186.82      3.46 o 
  -6   6   3      421.14      448.72      5.56 o 
  -5   6   3      108.28      109.31      1.99 o 
  -4   6   3      184.07      190.48      2.44 o 
  -3   6   3       26.49       62.75      1.20 o 
  -2   6   3       31.47       50.53      1.16 o 
  -1   6   3      260.47      222.39      2.79 o 
   1   6   3      210.58      164.95      2.26 o 
   2   6   3       96.51       69.32      1.56 o 
   3   6   3      205.35      276.62      3.76 o 
   4   6   3      506.55      453.05      5.57 o 
   5   6   3        0.12        7.89      0.76 o 
   6   6   3        6.93        6.45      0.72 o 
   7   6   3      117.88      108.85      4.54 o 
   8   6   3      370.21      374.50      5.01 o 
   9   6   3       72.67       92.01      2.15 o 
  10   6   3        4.62        0.18      0.73 o 
  11   6   3       16.03        9.68      1.11 o 
  12   6   3       47.62       39.90      1.78 o 
  13   6   3       12.33       15.00      1.30 o 
 -15   7   3        0.00        3.10      1.84 o 
 -14   7   3       15.82        7.79      1.31 o 
 -13   7   3      169.82      174.68      4.18 o 
 -12   7   3      199.60      173.73      3.80 o 
 -11   7   3       59.36       64.59      2.21 o 
 -10   7   3      157.12      142.37      3.18 o 
  -9   7   3       50.23       48.75      1.83 o 
  -8   7   3       48.77       40.38      1.64 o 
  -7   7   3        1.74        8.99      1.79 o 
  -6   7   3       71.82       82.60      3.91 o 
  -5   7   3      298.53      247.67      3.50 o 
  -4   7   3       14.82       27.19      0.83 o 
  -2   7   3      137.47      169.30      2.33 o 
  -1   7   3      688.56      623.02      6.59 o 
   0   7   3       47.30       57.71      1.26 o 
   1   7   3      472.63      487.31      5.36 o 
   2   7   3      166.64      210.43      3.10 o 
   3   7   3        1.72        9.82      0.90 o 
   4   7   3        7.50       29.34      1.19 o 
   5   7   3      467.54      392.86      5.09 o 
   6   7   3        1.36        1.47      0.55 o 
   7   7   3        0.24        4.25      0.74 o 
   8   7   3      200.76      233.12      3.64 o 
   9   7   3      287.58      258.96      3.98 o 
  10   7   3        9.32       15.73      1.15 o 
  11   7   3       50.08       46.97      1.88 o 
  12   7   3       16.46       13.90      1.30 o 
  13   7   3        0.00        0.13      0.97 o 
 -14   8   3       10.67       17.96      1.61 o 
 -13   8   3       84.28       87.59      2.80 o 
 -12   8   3       10.75       20.07      1.56 o 
 -11   8   3        3.01       -0.76      0.76 o 
 -10   8   3        0.46        1.28      0.85 o 
  -9   8   3       34.73       31.34      1.59 o 
  -8   8   3       97.20      104.31      2.60 o 
  -7   8   3      120.00      135.56      2.97 o 
  -6   8   3       26.96       20.79      1.43 o 
  -5   8   3      194.19      215.89      3.85 o 
  -4   8   3      172.16      173.02      2.75 o 
  -3   8   3       79.92       76.75      1.45 o 
  -2   8   3       11.78        8.00      0.60 o 
  -1   8   3       25.42       40.15      1.09 o 
   0   8   3        3.55        1.20      0.46 o 
   1   8   3       80.55      109.61      2.08 o 
   2   8   3      195.69      179.94      2.87 o 
   3   8   3       58.83       33.75      1.25 o 
   4   8   3        0.51        0.45      0.59 o 
   5   8   3       44.06       51.38      1.73 o 
   6   8   3        3.72        2.85      0.71 o 
   7   8   3       24.49       27.99      1.31 o 
   8   8   3        3.46        3.16      1.29 o 
   9   8   3      215.92      203.39      3.47 o 
  10   8   3        0.60        2.00      0.97 o 
  11   8   3       43.68       56.12      2.09 o 
  12   8   3       12.65       10.33      1.57 o 
 -13   9   3      124.69      125.11      3.35 o 
 -12   9   3        3.54        4.19      1.12 o 
 -11   9   3        0.01       -0.23      0.91 o 
 -10   9   3        5.29        4.81      0.99 o 
  -9   9   3      135.88      153.36      3.40 o 
  -8   9   3       12.73        7.89      1.02 o 
  -7   9   3      111.31       96.61      3.31 o 
  -6   9   3       59.97       69.30      2.40 o 
  -5   9   3       13.45       14.19      1.09 o 
  -4   9   3        5.62        6.41      0.69 o 
  -3   9   3       42.38       41.44      1.19 o 
  -2   9   3       10.69       11.88      0.71 o 
  -1   9   3       30.70       26.28      0.99 o 
   0   9   3       29.89       20.59      0.88 o 
   1   9   3      147.32      141.72      2.50 o 
   2   9   3      169.37      164.57      2.77 o 
   3   9   3       93.12       85.29      1.95 o 
   4   9   3      111.27      120.32      2.35 o 
   5   9   3       22.88       24.68      1.33 o 
   6   9   3      227.27      208.64      3.41 o 
   7   9   3     1000.07     1030.62     11.71 o 
   8   9   3      340.57      339.83      4.89 o 
   9   9   3        8.71       12.91      1.28 o 
  10   9   3       15.42       14.81      1.34 o 
  11   9   3        1.23        0.83      0.81 o 
  12   9   3        0.01       -0.35      0.81 o 
 -13  10   3        8.75       12.70      1.47 o 
 -12  10   3      143.42      120.69      3.29 o 
 -11  10   3        0.14        4.26      1.06 o 
 -10  10   3       28.71       43.59      1.94 o 
  -9  10   3       35.41       27.87      1.93 o 
  -8  10   3       33.16       34.09      1.72 o 
  -7  10   3        2.64        4.55      0.93 o 
  -6  10   3       23.62       27.01      1.70 o 
  -5  10   3       23.78       26.78      1.43 o 
  -4  10   3        4.72        3.94      0.80 o 
  -3  10   3        9.79        6.27      0.85 o 
  -2  10   3        9.51       15.22      0.82 o 
  -1  10   3        2.39        1.12      0.51 o 
   0  10   3       50.56       90.56      1.98 o 
   1  10   3      211.53      169.64      2.87 o 
   2  10   3       35.09       55.45      1.95 o 
   3  10   3       21.70       11.22      0.92 o 
   4  10   3        3.15        3.28      1.28 o 
   5  10   3       10.67        5.85      0.84 o 
   6  10   3        0.33       -0.72      0.72 o 
   7  10   3       33.35       37.04      1.78 o 
   8  10   3      119.32      126.76      3.07 o 
   9  10   3        3.19        8.17      1.21 o 
  10  10   3       16.09       15.45      2.19 o 
  11  10   3       11.13        6.22      1.64 o 
 -12  11   3        8.03        6.29      1.81 o 
 -11  11   3        6.46        5.65      1.16 o 
 -10  11   3        9.26       10.31      1.28 o 
  -9  11   3       20.41       16.51      1.39 o 
  -8  11   3        4.36        7.04      1.10 o 
  -7  11   3       80.93       68.95      2.29 o 
  -6  11   3       23.06       34.59      1.96 o 
  -5  11   3        7.13       19.46      1.33 o 
  -4  11   3       62.33       47.92      1.82 o 
  -3  11   3        5.26       10.33      1.04 o 
  -2  11   3       19.15       12.62      0.90 o 
  -1  11   3       38.16       22.54      1.13 o 
   0  11   3       97.28       93.02      2.07 o 
   1  11   3       64.51       65.25      1.78 o 
   2  11   3      115.73       89.25      2.09 o 
   3  11   3      114.80      141.12      2.70 o 
   4  11   3        2.04       -0.44      0.44 o 
   5  11   3      221.57      189.30      3.30 o 
   6  11   3        3.64        8.84      0.99 o 
   7  11   3        0.00        1.43      0.94 o 
   8  11   3      106.78      138.04      3.29 o 
   9  11   3      116.26      105.51      2.91 o 
  10  11   3        0.01        0.54      0.66 o 
 -11  12   3       18.76       19.51      1.59 o 
 -10  12   3        1.15        5.36      1.13 o 
  -9  12   3        8.51        5.63      1.12 o 
  -8  12   3        1.57       -0.09      0.86 o 
  -7  12   3       75.07       91.73      2.69 o 
  -6  12   3      275.64      262.59      5.59 o 
  -5  12   3      240.54      239.99      4.57 o 
  -4  12   3       34.46       43.80      2.32 o 
  -3  12   3       81.15       65.10      2.15 o 
  -2  12   3       64.89       76.27      1.90 o 
  -1  12   3        2.69        8.32      1.09 o 
   0  12   3       50.98       34.63      1.43 o 
   1  12   3        5.14       12.07      1.01 o 
   2  12   3        0.29       -0.62      0.62 o 
   3  12   3       54.20       46.39      1.62 o 
   4  12   3       12.24       15.27      1.11 o 
   5  12   3        7.31        8.99      0.99 o 
   6  12   3       35.85       32.02      1.50 o 
   7  12   3        7.77        6.66      1.17 o 
   8  12   3        5.72        6.73      1.21 o 
   9  12   3       71.58       66.03      2.92 o 
 -10  13   3       10.37        7.80      1.29 o 
  -9  13   3       18.30       23.43      1.66 o 
  -8  13   3        3.79        1.70      1.02 o 
  -7  13   3      106.02      115.99      3.13 o 
  -6  13   3      122.27      115.13      3.53 o 
  -5  13   3       20.15       28.44      1.66 o 
  -4  13   3       31.71       34.11      1.81 o 
  -3  13   3      230.69      240.95      4.65 o 
  -2  13   3       82.45       78.23      2.79 o 
  -1  13   3        0.00       -0.68      0.68 o 
   0  13   3       22.52       20.03      1.20 o 
   1  13   3       50.90       54.08      1.76 o 
   2  13   3        4.98        3.51      0.81 o 
   3  13   3        0.21       -0.58      0.58 o 
   4  13   3       64.40       61.12      1.89 o 
   5  13   3       46.20       58.09      1.97 o 
   6  13   3       39.78       43.15      1.95 o 
   7  13   3      212.14      206.32      4.23 o 
   8  13   3       84.03       83.18      2.65 o 
  -8  14   3        1.56        1.02      0.97 o 
  -7  14   3        0.01       -0.40      0.91 o 
  -6  14   3        2.28        0.96      0.78 o 
  -5  14   3      118.20      136.82      3.45 o 
  -4  14   3       68.16       64.48      2.34 o 
  -3  14   3        6.26        6.56      1.35 o 
  -2  14   3       59.61       52.81      2.54 o 
  -1  14   3       57.48       59.82      2.56 o 
   0  14   3        0.44        1.93      0.89 o 
   1  14   3       58.26       45.64      1.70 o 
   2  14   3       72.67       82.73      2.19 o 
   3  14   3      103.56      100.83      2.78 o 
   4  14   3       45.05       38.00      1.65 o 
   5  14   3       46.05       48.72      2.11 o 
   6  14   3        8.11       13.35      1.37 o 
  -6  15   3        0.18        1.14      0.79 o 
  -5  15   3       43.74       54.36      2.28 o 
  -4  15   3       38.29       36.90      2.29 o 
  -3  15   3        2.88        3.12      1.22 o 
  -2  15   3       11.48        8.08      1.50 o 
  -1  15   3        7.65        4.75      1.39 o 
   0  15   3       78.20       75.53      2.95 o 
   1  15   3       55.01       48.40      2.27 o 
   2  15   3        9.70        8.22      1.05 o 
   3  15   3        2.86        3.85      0.89 o 
   4  15   3        0.18       -0.95      0.95 o 
 -15   0   4       57.05       58.62      6.07 o 
 -14   0   4        8.39       -3.34      3.34 o 
 -13   0   4      208.62      188.45     10.37 o 
 -12   0   4      345.01      372.55     15.04 o 
 -11   0   4       50.23       42.01      5.61 o 
 -10   0   4      131.48      149.42      4.54 o 
  -9   0   4      383.10      394.04      8.75 o 
  -8   0   4        0.53        1.00      0.77 o 
  -7   0   4       34.98       48.47      1.81 o 
  -6   0   4       78.50       90.02      2.39 o 
  -5   0   4       62.07       38.27      1.70 o 
  -4   0   4        5.06        1.99      0.70 o 
  -3   0   4       95.09       79.88      2.18 o 
  -1   0   4     2333.91     2377.76     32.08 o 
   0   0   4       12.79       14.15      1.04 o 
   1   0   4      772.38      881.77     12.65 o 
   2   0   4      220.37      243.79      5.30 o 
   3   0   4      191.64      187.67      3.56 o 
   4   0   4      280.28      275.55      5.88 o 
   5   0   4      295.30      290.70      6.18 o 
   6   0   4      771.59      667.05     12.06 o 
   7   0   4      269.13      222.75      5.30 o 
   9   0   4       25.75       35.48      2.40 o 
  10   0   4       87.83       85.08      3.27 o 
  11   0   4      127.30      110.78      3.77 o 
  12   0   4        1.26        1.52      1.24 o 
  13   0   4      120.05      145.73      5.48 o 
 -15   1   4        4.70        1.68      2.59 o 
 -14   1   4        0.50       -0.14      2.32 o 
 -13   1   4       89.30       88.72      5.39 o 
 -12   1   4        1.27        2.53      2.50 o 
 -11   1   4       81.76       93.97      3.29 o 
 -10   1   4       27.65       21.26      1.38 o 
  -9   1   4      419.70      482.62      6.19 o 
  -8   1   4      705.06      682.75      8.21 o 
  -7   1   4       13.12        6.58      0.62 o 
  -6   1   4       21.66       13.79      0.80 o 
  -5   1   4        3.02        9.61      0.65 o 
  -4   1   4      260.85      222.19      3.12 o 
  -3   1   4        5.69        8.32      0.65 o 
  -2   1   4        9.73        8.68      0.62 o 
  -1   1   4      749.98      804.17      8.24 o 
   0   1   4      559.30      530.41      5.71 o 
   2   1   4      279.79      299.64      3.57 o 
   3   1   4      139.08      172.05      2.64 o 
   4   1   4      142.62      105.49      1.96 o 
   5   1   4       20.98       11.08      0.89 o 
   6   1   4       55.27       62.21      1.83 o 
   7   1   4        0.14       -0.67      0.67 o 
   8   1   4      578.10      570.14      7.65 o 
   9   1   4      222.16      232.41      4.02 o 
  10   1   4        7.76       11.48      1.10 o 
  11   1   4        0.01       -0.72      0.72 o 
  12   1   4       15.79       15.68      1.26 o 
  13   1   4       22.50       26.57      1.54 o 
 -15   2   4        0.14       -1.92      1.92 o 
 -14   2   4       32.20       36.27      3.66 o 
 -13   2   4       98.78      104.69      5.46 o 
 -12   2   4        0.03        0.05      1.14 o 
 -11   2   4        2.58        1.19      1.09 o 
 -10   2   4       15.39       15.83      1.87 o 
  -9   2   4        4.77        2.25      0.72 o 
  -8   2   4       48.82       62.49      1.73 o 
  -7   2   4      150.65      150.55      2.54 o 
  -6   2   4       99.06      115.89      2.02 o 
  -5   2   4       21.64       15.36      0.77 o 
  -4   2   4        3.66        8.32      0.62 o 
  -3   2   4       34.11       36.45      1.14 o 
  -2   2   4       29.25       29.54      0.99 o 
  -1   2   4       92.81       85.29      1.74 o 
   0   2   4        0.15       -0.47      0.47 o 
   1   2   4       64.33       71.58      1.43 o 
   2   2   4       57.38       50.11      1.34 o 
   3   2   4      148.17      117.77      2.89 o 
   4   2   4       86.69       87.91      1.81 o 
   5   2   4       92.17       70.79      1.63 o 
   6   2   4       57.45       58.69      1.55 o 
   7   2   4        5.26        6.13      0.89 o 
   8   2   4       37.92       32.81      1.53 o 
   9   2   4       39.95       46.28      1.77 o 
  10   2   4        2.13        0.73      0.80 o 
  11   2   4       14.80       18.49      1.29 o 
  12   2   4       15.76       20.31      1.37 o 
  13   2   4        7.37        7.52      1.29 o 
 -15   3   4        4.39        1.73      2.41 o 
 -14   3   4        4.76        0.81      4.45 o 
 -13   3   4      183.20      194.15      5.37 o 
 -12   3   4       27.79       31.28      2.20 o 
 -11   3   4        6.75       13.90      1.23 o 
 -10   3   4       10.18       22.17      2.09 o 
  -9   3   4      241.30      282.24      4.80 o 
  -8   3   4       86.33       79.68      1.89 o 
  -7   3   4      287.12      263.94      3.83 o 
  -6   3   4        5.76        1.81      0.63 o 
  -5   3   4       57.70       38.73      1.12 o 
  -4   3   4       20.97       12.67      0.71 o 
  -3   3   4       32.35       20.32      0.83 o 
  -2   3   4       24.32       26.99      1.00 o 
  -1   3   4     1461.54     1530.61     14.94 o 
   0   3   4      282.22      260.95      3.22 o 
   1   3   4     1200.01     1323.98     14.12 o 
   2   3   4      176.31      158.75      2.54 o 
   3   3   4       65.86       63.43      1.52 o 
   4   3   4       12.10       17.02      0.90 o 
   5   3   4       45.32       32.67      1.22 o 
   6   3   4        5.66       11.40      0.88 o 
   7   3   4       79.88       82.95      1.95 o 
   8   3   4      100.91      110.09      2.55 o 
   9   3   4       66.69       59.59      1.97 o 
  10   3   4        2.88        3.61      0.92 o 
  11   3   4        1.20        0.53      0.86 o 
  12   3   4       28.62       36.96      1.70 o 
 -15   4   4        7.55        4.89      2.76 o 
 -14   4   4       12.33        7.46      1.90 o 
 -13   4   4      253.91      205.78      5.23 o 
 -12   4   4      286.36      304.69      5.35 o 
 -11   4   4       40.26       27.53      1.56 o 
 -10   4   4       53.81       68.91      2.22 o 
  -9   4   4      183.30      170.37      3.47 o 
  -8   4   4       49.90       55.68      1.94 o 
  -7   4   4       59.59       54.11      1.58 o 
  -6   4   4      276.66      259.97      3.76 o 
  -5   4   4      298.62      365.66      4.25 o 
  -4   4   4      234.50      206.42      2.75 o 
  -2   4   4       23.85       10.72      0.63 o 
  -1   4   4      491.94      449.70      5.37 o 
   0   4   4       18.19       16.31      0.94 o 
   1   4   4      131.21      159.61      2.57 o 
   2   4   4      104.79      121.73      2.19 o 
   3   4   4       41.16       37.77      1.24 o 
   4   4   4      501.35      442.68      5.55 o 
   5   4   4        3.07        1.69      0.63 o 
   6   4   4      223.47      169.58      2.86 o 
   7   4   4      260.82      219.42      3.45 o 
   8   4   4      100.54      138.06      2.65 o 
   9   4   4       22.50       33.46      2.11 o 
  10   4   4       99.30       86.19      2.39 o 
  11   4   4       15.22       13.06      1.19 o 
  12   4   4        9.39       11.98      3.04 o 
 -14   5   4        2.00       -0.22      1.24 o 
 -13   5   4        3.06        1.21      1.10 o 
 -12   5   4        4.02        2.09      1.08 o 
 -11   5   4        7.42        1.78      0.93 o 
 -10   5   4        1.37        2.51      0.90 o 
  -9   5   4        0.02        1.59      0.86 o 
  -8   5   4      306.06      265.12      4.60 o 
  -7   5   4       37.03       56.68      2.19 o 
  -6   5   4        6.65        1.60      0.65 o 
  -5   5   4        1.85        0.22      0.60 o 
  -4   5   4        0.14       -0.39      0.39 o 
  -3   5   4        9.24        9.51      0.62 o 
  -2   5   4       33.85       29.96      0.93 o 
  -1   5   4      161.74      181.75      2.50 o 
   0   5   4      642.49      590.08      6.92 o 
   2   5   4       14.29        5.62      0.67 o 
   3   5   4        0.05        3.65      0.63 o 
   4   5   4       83.91       50.87      1.50 o 
   5   5   4      261.62      212.13      3.32 o 
   6   5   4      247.75      284.81      4.11 o 
   7   5   4       23.18       29.80      1.34 o 
   8   5   4      436.48      426.72      5.69 o 
   9   5   4       97.48      121.16      2.58 o 
  10   5   4        0.24       -0.47      0.81 o 
  11   5   4       11.90       18.93      2.07 o 
  12   5   4       41.17       36.88      1.80 o 
 -14   6   4       19.64       26.12      2.24 o 
 -13   6   4       99.18      103.31      3.00 o 
 -12   6   4       23.61       18.35      1.54 o 
 -11   6   4       27.76       25.58      1.57 o 
 -10   6   4       13.65       15.24      1.30 o 
  -9   6   4       82.15       72.11      2.26 o 
  -8   6   4      362.18      378.83      6.02 o 
  -7   6   4       42.15       43.15      2.00 o 
  -6   6   4       54.96       74.60      2.13 o 
  -5   6   4       58.72       47.07      1.46 o 
  -4   6   4       83.26       86.18      2.08 o 
  -3   6   4       24.15       28.12      0.94 o 
  -2   6   4        1.08        0.38      0.39 o 
  -1   6   4        0.01        1.09      0.56 o 
   0   6   4      380.88      352.79      4.60 o 
   1   6   4      134.86      147.42      2.51 o 
   2   6   4       54.40       56.84      1.54 o 
   3   6   4       50.18       45.33      1.41 o 
   4   6   4      127.92      127.83      2.41 o 
   5   6   4      149.29      131.50      2.77 o 
   6   6   4       75.26       83.54      2.04 o 
   7   6   4        2.19        0.30      0.72 o 
   8   6   4      116.29       99.50      2.32 o 
   9   6   4       97.63      121.23      2.57 o 
  10   6   4        9.43        2.95      0.72 o 
  11   6   4       43.49       52.41      2.04 o 
 -14   7   4        0.28        0.38      1.14 o 
 -13   7   4       33.37       44.00      2.14 o 
 -12   7   4       63.06       71.42      2.51 o 
 -11   7   4       55.32       43.81      2.75 o 
 -10   7   4       82.81      101.49      2.75 o 
  -9   7   4       10.85       14.37      1.26 o 
  -8   7   4       41.42       31.31      1.63 o 
  -7   7   4       13.43       12.55      1.12 o 
  -6   7   4      345.01      329.56      5.37 o 
  -5   7   4       47.98       57.41      1.60 o 
  -4   7   4        4.10        5.16      0.72 o 
  -3   7   4       27.89       22.86      0.88 o 
  -2   7   4       12.32       17.80      0.91 o 
  -1   7   4       42.94       48.65      1.40 o 
   0   7   4      336.69      335.49      4.48 o 
   1   7   4      319.15      335.02      4.68 o 
   2   7   4        0.16        0.78      0.62 o 
   3   7   4        5.04        5.86      0.76 o 
   4   7   4       59.97       69.29      1.82 o 
   5   7   4       71.83       68.06      1.84 o 
   6   7   4       15.18       12.69      1.00 o 
   7   7   4       25.50       20.82      1.23 o 
   8   7   4      134.03      143.74      2.85 o 
   9   7   4      102.00       94.41      2.59 o 
  10   7   4       32.29       30.62      1.49 o 
  11   7   4        3.45        1.75      1.11 o 
 -13   8   4      194.03      158.61      3.80 o 
 -12   8   4      166.90      174.89      3.96 o 
 -11   8   4       23.97       17.70      1.47 o 
 -10   8   4       15.27       16.04      1.34 o 
  -9   8   4       64.67       61.58      2.14 o 
  -8   8   4       92.04       99.31      2.76 o 
  -7   8   4      277.11      289.42      5.03 o 
  -6   8   4      322.22      305.70      5.18 o 
  -5   8   4      771.89      816.43     11.13 o 
  -4   8   4       61.30       41.56      1.43 o 
  -3   8   4       13.51       32.60      1.23 o 
  -2   8   4       45.56       32.19      1.20 o 
  -1   8   4       48.54       31.61      1.21 o 
   0   8   4        0.04        2.07      0.66 o 
   1   8   4       14.36       11.13      0.88 o 
   2   8   4        6.90       11.96      0.91 o 
   3   8   4        1.97        1.96      0.68 o 
   4   8   4      171.75      169.10      2.99 o 
   5   8   4       87.77       82.16      2.06 o 
   6   8   4       23.48       15.98      1.15 o 
   7   8   4       68.93       59.03      1.86 o 
   8   8   4       58.48       74.70      2.35 o 
   9   8   4        0.12        1.44      0.84 o 
  10   8   4        8.46        1.64      1.23 o 
 -12   9   4        0.98        1.56      1.22 o 
 -11   9   4        2.22       -0.66      0.91 o 
 -10   9   4        8.60        4.09      1.05 o 
  -9   9   4       21.11       17.36      1.38 o 
  -8   9   4        4.38        1.78      1.20 o 
  -7   9   4        4.39        8.73      1.10 o 
  -6   9   4        2.87       11.18      1.16 o 
  -5   9   4      193.38      170.38      3.53 o 
  -4   9   4      230.02      264.86      4.67 o 
  -3   9   4       10.27        7.28      0.92 o 
  -2   9   4       16.77       22.02      1.39 o 
  -1   9   4       54.61       71.83      1.78 o 
   0   9   4      165.86      128.81      2.46 o 
   1   9   4        3.25       13.19      0.99 o 
   2   9   4       53.67       31.35      1.35 o 
   3   9   4       60.18       81.80      2.28 o 
   4   9   4      140.45      119.09      2.50 o 
   5   9   4       22.61       14.99      1.10 o 
   6   9   4       50.37       71.75      2.01 o 
   7   9   4        0.03        0.62      0.69 o 
   8   9   4        2.94        1.49      0.85 o 
   9   9   4        4.13        2.99      0.91 o 
  10   9   4        0.02       -0.17      0.95 o 
 -11  10   4        6.77       10.29      1.34 o 
 -10  10   4        3.32        2.69      1.05 o 
  -9  10   4      108.50      104.39      2.90 o 
  -8  10   4      243.09      256.21      5.55 o 
  -7  10   4       29.82       33.90      1.71 o 
  -6  10   4        9.64        6.90      1.06 o 
  -5  10   4       63.86       54.20      2.04 o 
  -4  10   4      291.93      318.97      6.28 o 
  -3  10   4       50.11       45.98      2.31 o 
  -2  10   4       27.78       14.78      1.28 o 
  -1  10   4      129.83      143.21      2.65 o 
   0  10   4      661.14      621.99      7.59 o 
   1  10   4      535.64      539.31      6.82 o 
   2  10   4      250.20      249.74      3.90 o 
   3  10   4       11.87       10.58      1.01 o 
   4  10   4        6.86        7.60      0.94 o 
   5  10   4       29.03       27.49      1.40 o 
   6  10   4        1.35        3.86      0.89 o 
   7  10   4        0.02       -0.67      0.67 o 
   8  10   4       20.11       12.79      1.19 o 
   9  10   4       16.93       28.62      1.70 o 
 -10  11   4        3.78        3.19      1.10 o 
  -9  11   4        9.77        9.08      1.25 o 
  -8  11   4       39.48       44.42      2.36 o 
  -7  11   4       73.18       65.72      2.37 o 
  -6  11   4      202.38      200.99      4.24 o 
  -5  11   4      102.84      107.38      3.36 o 
  -4  11   4        0.72        1.01      1.08 o 
  -3  11   4        1.45        2.58      1.48 o 
  -2  11   4      157.65      158.38      3.29 o 
  -1  11   4       19.71       24.76      1.43 o 
   0  11   4       37.22       40.73      1.55 o 
   1  11   4        4.49        4.34      0.88 o 
   2  11   4       16.36       13.55      1.09 o 
   3  11   4        3.99        3.52      0.87 o 
   4  11   4        4.55        4.63      0.90 o 
   5  11   4        9.64       10.27      1.07 o 
   6  11   4        8.83        5.29      1.06 o 
   7  11   4       79.04       77.08      2.20 o 
   8  11   4       85.95       79.46      2.56 o 
  -9  12   4       50.72       47.10      2.14 o 
  -8  12   4        5.42        5.28      1.33 o 
  -7  12   4       73.54       91.40      2.80 o 
  -6  12   4      103.13      105.15      3.43 o 
  -5  12   4      184.00      184.87      4.66 o 
  -4  12   4       44.12       61.80      2.77 o 
  -3  12   4       92.30       66.43      3.18 o 
  -2  12   4       20.11       25.18      1.87 o 
  -1  12   4       51.30       46.17      1.85 o 
   0  12   4        4.36        7.01      1.04 o 
   1  12   4        0.69        0.02      0.76 o 
   2  12   4        9.61        7.07      0.97 o 
   3  12   4        2.17       -0.14      0.78 o 
   4  12   4        2.58        3.24      0.91 o 
   5  12   4       11.82        5.80      1.11 o 
   6  12   4       67.78       61.99      3.29 o 
   7  12   4        1.35        2.10      1.07 o 
  -8  13   4        1.47        3.67      1.02 o 
  -7  13   4        3.21        6.08      1.38 o 
  -6  13   4       14.01        8.32      1.48 o 
  -5  13   4       31.76       22.82      1.95 o 
  -4  13   4       93.05      107.79      3.54 o 
  -3  13   4        5.02        9.07      1.51 o 
  -2  13   4       31.69       35.54      2.20 o 
  -1  13   4        8.93        6.33      1.34 o 
   0  13   4        0.35       -0.77      0.77 o 
   1  13   4        0.94        2.26      0.95 o 
   2  13   4       73.07       56.53      1.94 o 
   3  13   4       96.08      100.85      2.50 o 
   4  13   4       89.68       81.91      2.30 o 
   5  13   4       21.93       28.15      1.72 o 
  -5  14   4       18.35       13.96      1.75 o 
  -4  14   4      145.35      163.09      4.54 o 
  -3  14   4       55.07       60.22      2.77 o 
  -2  14   4       13.25       11.78      1.67 o 
  -1  14   4       31.64       40.18      2.35 o 
   0  14   4       58.68       54.49      2.64 o 
   1  14   4       55.22       53.90      2.11 o 
   2  14   4        9.57       10.19      1.26 o 
   3  14   4        0.46        0.00      0.88 o 
 -14   1   5       11.66       10.84      3.10 o 
 -13   1   5        0.01       -2.07      2.59 o 
 -12   1   5       36.38       18.72      3.36 o 
 -11   1   5       65.54       81.83      3.30 o 
 -10   1   5       51.31       46.42      2.95 o 
  -9   1   5       56.72       68.38      2.44 o 
  -8   1   5      821.96      828.68      9.95 o 
  -7   1   5       26.02       23.42      1.48 o 
  -6   1   5      207.56      219.09      3.21 o 
  -5   1   5      167.23      177.69      3.59 o 
  -4   1   5        2.52        5.10      0.72 o 
  -3   1   5        0.71        4.19      0.65 o 
  -2   1   5       29.49       19.78      1.12 o 
  -1   1   5       20.34       11.93      1.01 o 
   0   1   5      126.18      144.51      3.15 o 
   1   1   5        1.81        3.48      1.04 o 
   2   1   5       52.52       54.98      1.73 o 
   3   1   5       20.36       26.63      1.32 o 
   4   1   5       66.42       65.99      1.99 o 
   5   1   5       47.65       60.89      1.98 o 
   6   1   5        1.12        0.36      0.86 o 
   7   1   5        0.14        0.99      0.94 o 
   8   1   5      148.94      163.89      3.39 o 
   9   1   5        6.18        8.35      1.09 o 
  10   1   5        0.73       -0.83      0.83 o 
  11   1   5        0.08        0.09      0.87 o 
 -14   2   5        0.22       -2.47      2.47 o 
 -13   2   5       42.22       42.14      4.08 o 
 -12   2   5        4.24        1.31      3.14 o 
 -11   2   5       81.49       83.64      3.38 o 
 -10   2   5       17.30        7.03      1.60 o 
  -9   2   5       75.73       98.17      2.71 o 
  -8   2   5       36.12       59.70      1.96 o 
  -7   2   5     1502.39     1547.86     18.83 o 
  -6   2   5      387.40      484.59      6.37 o 
  -5   2   5       98.80       67.21      2.03 o 
  -4   2   5       23.13       10.47      0.83 o 
  -3   2   5        4.85        5.51      0.68 o 
  -2   2   5       29.50       37.34      1.21 o 
  -1   2   5      119.87      111.58      2.15 o 
   0   2   5       29.49       28.97      1.46 o 
   1   2   5       71.16       74.40      1.74 o 
   2   2   5       47.48       61.03      1.80 o 
   3   2   5       10.78        3.89      0.78 o 
   4   2   5      382.32      451.87      6.43 o 
   5   2   5      755.41      695.16      9.13 o 
   6   2   5      349.84      316.88      5.04 o 
   7   2   5      412.89      463.75      6.75 o 
   8   2   5        0.00       -0.83      0.83 o 
   9   2   5      122.44      102.64      2.67 o 
  10   2   5       29.08       33.44      1.71 o 
 -13   3   5        4.01        4.72      2.59 o 
 -12   3   5      208.71      167.71      4.69 o 
 -11   3   5       58.97       71.77      4.07 o 
 -10   3   5       14.69        9.05      1.19 o 
  -9   3   5        3.12        8.66      1.84 o 
  -8   3   5      168.08      159.77      3.87 o 
  -7   3   5        3.72       10.90      1.18 o 
  -6   3   5       39.64       39.64      1.98 o 
  -5   3   5      591.50      572.86      6.42 o 
  -4   3   5       51.07       68.75      1.74 o 
  -3   3   5        0.34        0.82      0.58 o 
  -2   3   5        0.61        5.10      0.68 o 
  -1   3   5        0.00        2.67      0.61 o 
   0   3   5      208.65      169.32      2.81 o 
   1   3   5        2.88        7.17      0.76 o 
   2   3   5       13.21       18.01      0.99 o 
   3   3   5        1.55       -0.21      0.64 o 
   4   3   5        6.58        2.06      0.83 o 
   5   3   5       78.75       81.34      2.28 o 
   6   3   5       19.16       18.59      1.51 o 
   7   3   5        1.82       -0.02      0.89 o 
   8   3   5       42.42       39.94      1.83 o 
   9   3   5        0.48        2.64      0.97 o 
  10   3   5        6.98       12.14      1.26 o 
 -13   4   5        3.42       -1.21      1.21 o 
 -12   4   5       31.48       32.24      2.37 o 
 -11   4   5        8.74        9.50      1.68 o 
 -10   4   5        0.34        0.05      0.88 o 
  -9   4   5        0.14        0.34      0.88 o 
  -8   4   5        5.45        4.99      1.34 o 
  -7   4   5       99.39       91.13      2.26 o 
  -6   4   5      279.80      331.28      4.78 o 
  -5   4   5       58.20       50.17      2.39 o 
  -4   4   5       88.62       87.26      2.35 o 
  -3   4   5       68.41       65.32      1.81 o 
  -2   4   5        4.92        4.39      0.69 o 
  -1   4   5        5.82        8.63      0.78 o 
   0   4   5       15.78       16.06      0.95 o 
   1   4   5       19.13       30.43      1.24 o 
   2   4   5       78.49       76.58      2.11 o 
   3   4   5        5.94        7.91      1.07 o 
   4   4   5      112.84      107.56      2.54 o 
   5   4   5        1.22        1.07      0.83 o 
   6   4   5      136.11      156.79      3.27 o 
   7   4   5        0.07        0.09      0.85 o 
   8   4   5       32.90       30.79      2.10 o 
   9   4   5        2.06        3.21      1.00 o 
  10   4   5        0.00       -0.82      0.82 o 
 -13   5   5        2.08       -1.16      1.16 o 
 -12   5   5        1.85        5.51      1.59 o 
 -11   5   5        6.00        4.45      1.18 o 
 -10   5   5        0.01       -0.48      0.89 o 
  -9   5   5        0.19       -0.28      0.81 o 
  -8   5   5      340.42      332.99      5.62 o 
  -7   5   5      117.69      113.11      3.06 o 
  -6   5   5      498.06      552.66      7.07 o 
  -5   5   5       22.09       27.18      1.63 o 
  -4   5   5       76.02       86.29      2.35 o 
  -3   5   5        7.96        6.03      0.90 o 
  -2   5   5       20.93       21.27      1.07 o 
  -1   5   5        5.45        3.26      0.76 o 
   0   5   5       37.20       47.91      1.47 o 
   1   5   5      152.72      137.49      2.53 o 
   2   5   5      213.77      203.93      3.61 o 
   3   5   5        5.16       10.26      0.88 o 
   4   5   5        8.49       12.95      1.12 o 
   5   5   5       93.03       98.56      2.52 o 
   6   5   5       42.49       43.29      1.85 o 
   7   5   5       45.48       48.37      2.28 o 
   8   5   5       92.02      109.73      2.78 o 
   9   5   5        0.09       -0.25      0.84 o 
  10   5   5        1.95        3.17      1.03 o 
 -12   6   5       46.86       50.32      2.20 o 
 -11   6   5       61.65       64.61      2.40 o 
 -10   6   5        7.42        5.05      1.12 o 
  -9   6   5        0.58        1.53      1.15 o 
  -8   6   5       16.58       24.36      1.54 o 
  -7   6   5      446.54      419.13      6.65 o 
  -6   6   5      407.59      455.61      7.02 o 
  -5   6   5      142.65       96.35      2.58 o 
  -4   6   5       46.23       43.42      1.82 o 
  -3   6   5      235.51      249.11      4.35 o 
  -2   6   5      393.21      357.91      4.82 o 
  -1   6   5        0.04       -0.31      0.58 o 
   0   6   5        8.78        6.23      0.87 o 
   1   6   5       50.13       57.30      1.67 o 
   2   6   5       25.09       30.86      1.34 o 
   3   6   5       37.11       26.42      1.27 o 
   4   6   5      142.30      174.50      3.10 o 
   5   6   5      311.91      273.57      4.20 o 
   6   6   5       15.25        9.92      1.17 o 
   7   6   5        9.85       20.97      1.44 o 
   8   6   5       37.97       50.28      2.01 o 
   9   6   5       48.00       46.95      1.98 o 
 -12   7   5       89.61       69.25      2.59 o 
 -11   7   5        5.45        7.92      1.30 o 
 -10   7   5        0.02       -0.11      0.95 o 
  -9   7   5        0.00       -0.50      0.71 o 
  -8   7   5        1.17        1.51      0.88 o 
  -7   7   5        7.38        4.37      1.07 o 
  -6   7   5       18.37       20.44      1.70 o 
  -5   7   5      225.53      204.93      4.68 o 
  -4   7   5       18.26       23.41      1.46 o 
  -3   7   5       55.43       60.81      2.05 o 
  -2   7   5        7.35        1.78      0.85 o 
  -1   7   5        0.16        4.26      0.79 o 
   0   7   5      293.55      231.37      3.60 o 
   1   7   5       25.09       17.93      1.11 o 
   2   7   5      186.12      208.80      3.44 o 
   3   7   5       48.35       37.25      1.51 o 
   4   7   5        3.83        7.04      0.95 o 
   5   7   5       56.13       50.45      1.74 o 
   6   7   5       42.71       43.33      2.19 o 
   7   7   5        2.80        3.01      1.34 o 
   8   7   5       29.48       21.83      1.52 o 
   9   7   5       21.19       32.58      1.77 o 
 -11   8   5       63.97       71.96      2.59 o 
 -10   8   5        9.60       12.27      1.36 o 
  -9   8   5        0.93        0.52      0.87 o 
  -8   8   5       29.03       24.88      1.57 o 
  -7   8   5        1.54        4.51      1.01 o 
  -6   8   5        1.10        4.92      1.21 o 
  -5   8   5      168.31      186.71      4.53 o 
  -4   8   5       92.35      100.38      3.22 o 
  -3   8   5       85.16       71.22      2.23 o 
  -2   8   5        1.03       -0.76      0.76 o 
  -1   8   5       32.28       34.84      1.38 o 
   0   8   5        3.44        5.45      0.94 o 
   1   8   5       28.34       25.14      1.26 o 
   2   8   5       50.05       55.27      1.77 o 
   3   8   5      166.32      144.94      2.97 o 
   4   8   5        0.32        0.43      0.75 o 
   5   8   5       11.57        4.85      0.91 o 
   6   8   5       45.78       66.93      2.24 o 
   7   8   5        5.21        7.17      1.22 o 
   8   8   5       46.67       41.42      2.42 o 
 -10   9   5        0.76        0.68      0.91 o 
  -9   9   5        0.62        1.05      0.93 o 
  -8   9   5       50.54       52.64      2.16 o 
  -7   9   5        8.81        6.78      1.30 o 
  -6   9   5       60.56       74.31      2.84 o 
  -5   9   5       23.35       28.23      1.93 o 
  -4   9   5      155.45      139.77      4.49 o 
  -3   9   5       30.08       29.22      1.60 o 
  -2   9   5       16.80       16.78      1.34 o 
  -1   9   5       24.12       24.38      1.46 o 
   0   9   5       37.69       36.32      1.55 o 
   1   9   5      377.31      344.32      4.95 o 
   2   9   5      203.78      189.08      3.34 o 
   3   9   5        3.76        7.97      0.98 o 
   4   9   5        4.23        4.59      0.94 o 
   5   9   5        6.75        4.44      0.93 o 
   6   9   5       20.68       25.11      1.44 o 
   7   9   5       25.63       26.07      1.58 o 
  -9  10   5        7.02        6.69      1.17 o 
  -8  10   5        0.15       -0.71      1.06 o 
  -7  10   5        5.61        2.66      2.68 o 
  -6  10   5       89.61       96.06      3.30 o 
  -5  10   5      105.94       87.45      4.94 o 
  -4  10   5       10.39       16.48      1.66 o 
  -3  10   5       10.99       16.87      1.72 o 
  -2  10   5       93.61       97.97      2.65 o 
  -1  10   5       62.66       53.05      2.01 o 
   0  10   5       93.19       93.13      2.62 o 
   1  10   5        0.75        1.16      0.82 o 
   2  10   5       11.55       12.26      1.10 o 
   3  10   5       36.30       34.96      1.56 o 
   4  10   5       24.72       31.96      1.52 o 
   5  10   5       16.26       10.70      1.14 o 
   6  10   5        2.03       -0.48      0.84 o 
  -8  11   5       50.95       39.31      2.57 o 
  -7  11   5        0.18        1.01      1.17 o 
  -6  11   5        2.78        4.43      1.33 o 
  -5  11   5       24.06       20.77      1.86 o 
  -4  11   5        5.02        5.98      1.42 o 
  -3  11   5       39.91       49.66      3.22 o 
  -2  11   5       16.08       14.34      1.65 o 
  -1  11   5        3.92        0.10      1.24 o 
   0  11   5        8.20        4.78      1.07 o 
   1  11   5       83.56       71.36      2.37 o 
   2  11   5      140.56      148.56      3.02 o 
   3  11   5       12.84        8.48      1.75 o 
   4  11   5       11.60        5.38      1.01 o 
  -6  12   5       18.07       13.32      1.67 o 
  -5  12   5        8.01       13.14      1.68 o 
  -4  12   5        0.01       -0.15      1.48 o 
  -3  12   5       34.01       32.36      2.20 o 
  -2  12   5        0.06        0.47      1.22 o 
  -1  12   5       13.90       13.90      1.99 o 
   0  12   5        0.79        1.58      1.25 o 
   1  12   5        5.17        3.55      1.07 o 
   2  12   5       33.71       41.76      1.97 o 
 -12   0   6       12.01       13.09      4.96 o 
 -11   0   6      108.87       90.87      8.26 o 
 -10   0   6        0.35       -3.86      3.86 o 
  -9   0   6       50.91       32.41      5.49 o 
  -8   0   6       67.54       94.21     11.24 o 
  -7   0   6       50.08       35.88      7.50 o 
  -6   0   6      135.22      123.38      3.59 o 
  -5   0   6        0.00        1.33      1.30 o 
  -4   0   6      367.84      365.92      7.85 o 
  -3   0   6       95.16       96.80      6.05 o 
  -2   0   6       11.17        9.11      1.50 o 
  -1   0   6       73.38       77.63      3.65 o 
   0   0   6       11.97        7.29      1.59 o 
   1   0   6      130.29      105.74      3.87 o 
   2   0   6        1.90       -0.97      0.97 o 
   3   0   6        6.85       13.99      1.85 o 
   4   0   6        0.64        1.76      1.27 o 
   5   0   6      105.87      103.21      4.01 o 
   6   0   6       15.29       17.00      1.88 o 
   7   0   6      178.73      195.60      5.55 o 
   8   0   6       72.86       91.09      3.81 o 
 -11   1   6        0.23       -2.47      3.68 o 
 -10   1   6        0.90       -1.34      1.34 o 
  -9   1   6        0.18       -1.39      1.39 o 
  -8   1   6      106.52      114.02      3.64 o 
  -7   1   6      261.80      258.24      5.63 o 
  -6   1   6      246.51      211.80      3.80 o 
  -5   1   6      507.42      603.56      7.00 o 
  -4   1   6       43.31       37.26      1.90 o 
  -3   1   6       12.74        5.44      1.02 o 
  -2   1   6        3.04        0.98      0.81 o 
  -1   1   6        1.42       -0.66      0.66 o 
   0   1   6       10.04       10.86      1.10 o 
   1   1   6       27.87       31.66      1.54 o 
   2   1   6        1.44        0.08      0.77 o 
   3   1   6        1.59       -0.48      0.76 o 
   4   1   6        1.35       -0.65      0.77 o 
   5   1   6        2.76        5.50      1.02 o 
   6   1   6       51.73       43.08      1.90 o 
   7   1   6        3.34        2.70      1.05 o 
   8   1   6        0.27        0.54      0.94 o 
 -11   2   6        4.47        4.43      1.68 o 
 -10   2   6        3.29       -1.48      1.48 o 
  -9   2   6        0.01       -1.65      1.65 o 
  -8   2   6       15.64       15.09      2.41 o 
  -7   2   6        2.80        6.28      1.14 o 
  -6   2   6        0.41       -1.40      1.50 o 
  -5   2   6       27.32       34.11      1.85 o 
  -4   2   6       49.44       48.38      1.76 o 
  -3   2   6       32.65       35.30      1.54 o 
  -2   2   6        3.25       -0.49      1.06 o 
  -1   2   6       34.99       30.54      1.50 o 
   0   2   6        4.81        6.14      0.96 o 
   1   2   6        4.19        5.73      1.07 o 
   2   2   6       37.62       34.29      1.61 o 
   3   2   6       18.04       21.34      1.37 o 
   4   2   6        6.23        5.52      0.99 o 
   5   2   6       43.47       49.67      1.98 o 
   6   2   6       21.56       21.12      1.45 o 
   7   2   6        5.58        6.15      1.13 o 
 -11   3   6        1.99       -1.36      1.84 o 
 -10   3   6        0.41       -1.32      1.32 o 
  -9   3   6        8.43        2.13      2.23 o 
  -8   3   6       16.90       14.64      1.47 o 
  -7   3   6       90.59       82.05      2.34 o 
  -6   3   6      244.82      229.77      4.34 o 
  -5   3   6      482.56      535.48      9.14 o 
  -4   3   6      115.38       99.16      2.73 o 
  -3   3   6       22.27       17.24      1.17 o 
  -2   3   6       11.97       12.45      1.03 o 
  -1   3   6        0.03       -0.66      0.66 o 
   0   3   6       22.41       27.39      1.45 o 
   1   3   6      118.09      120.33      2.78 o 
   2   3   6        0.00       -0.77      0.77 o 
   3   3   6        0.23       -0.40      0.79 o 
   4   3   6        4.49        2.25      0.90 o 
   5   3   6        4.90        8.15      1.11 o 
   6   3   6       18.35       20.19      1.45 o 
   7   3   6        6.41        6.17      1.14 o 
 -11   4   6       27.10       18.14      2.11 o 
 -10   4   6        0.77       -1.14      1.14 o 
  -9   4   6       11.29        4.14      2.22 o 
  -8   4   6       20.50       30.71      1.81 o 
  -7   4   6       40.03       27.07      1.93 o 
  -6   4   6       36.25       30.37      2.38 o 
  -5   4   6       17.13       20.95      1.55 o 
  -4   4   6      220.33      198.88      4.44 o 
  -3   4   6       24.09       30.62      1.71 o 
  -2   4   6       28.21       25.34      1.33 o 
  -1   4   6        9.02        7.34      1.10 o 
   0   4   6        4.42       10.34      1.08 o 
   1   4   6      167.38      137.27      3.06 o 
   2   4   6        6.28       10.90      1.14 o 
   3   4   6        1.75        9.20      1.09 o 
   4   4   6        4.65        0.98      0.87 o 
   5   4   6       21.14       18.63      1.40 o 
   6   4   6        5.76        5.37      1.09 o 
   7   4   6       39.82       42.74      1.97 o 
 -10   5   6        0.87       -0.54      0.89 o 
  -9   5   6        2.67        3.36      1.12 o 
  -8   5   6        2.21        3.76      1.28 o 
  -7   5   6        2.14        2.11      1.21 o 
  -6   5   6      192.05      160.51      4.18 o 
  -5   5   6      147.85      200.09      4.02 o 
  -4   5   6        9.50        4.50      1.76 o 
  -3   5   6       11.77        4.09      1.23 o 
  -2   5   6        4.11       -0.26      0.71 o 
  -1   5   6       45.45       26.41      1.30 o 
   0   5   6        1.18        2.31      0.78 o 
   1   5   6       43.24       42.91      1.77 o 
   2   5   6       22.26       19.61      1.34 o 
   3   5   6        0.01       -0.79      0.79 o 
   4   5   6       24.47       18.61      1.36 o 
   5   5   6       69.73       86.68      2.54 o 
   6   5   6      142.87      113.18      2.94 o 
 -10   6   6        1.69        2.99      1.16 o 
  -9   6   6        6.13        4.39      1.32 o 
  -8   6   6       56.04       58.31      4.00 o 
  -7   6   6        4.41        6.79      1.41 o 
  -6   6   6       45.72       41.80      2.32 o 
  -5   6   6        0.07        0.55      1.39 o 
  -4   6   6       26.71       32.72      1.80 o 
  -3   6   6       53.29       54.05      2.06 o 
  -2   6   6       18.54       15.50      1.55 o 
  -1   6   6       83.41       71.13      2.75 o 
   0   6   6       23.15       32.12      1.43 o 
   1   6   6        0.85        4.90      0.86 o 
   2   6   6       66.52       54.30      2.11 o 
   3   6   6       11.13       12.28      1.21 o 
   4   6   6        0.00        0.13      0.90 o 
   5   6   6       58.49       68.16      2.30 o 
   6   6   6       45.29       46.83      2.05 o 
  -9   7   6        6.40        4.51      1.40 o 
  -8   7   6       15.47       18.90      1.85 o 
  -7   7   6       22.19       21.94      1.87 o 
  -6   7   6       95.01       90.64      3.20 o 
  -5   7   6       63.48       67.88      2.81 o 
  -4   7   6       12.81        9.04      1.47 o 
  -3   7   6        6.05        4.48      1.06 o 
  -2   7   6        2.92        2.75      1.00 o 
  -1   7   6       23.10       26.42      1.81 o 
   0   7   6        0.48        0.86      0.85 o 
   1   7   6        0.45        1.40      0.75 o 
   2   7   6       44.78       32.64      2.79 o 
   3   7   6       14.26       14.43      1.26 o 
   4   7   6        0.09        0.29      0.87 o 
   5   7   6       11.50       13.34      1.34 o 
  -8   8   6        1.49        1.24      1.44 o 
  -7   8   6       23.12       12.91      1.66 o 
  -6   8   6        0.99        3.89      1.35 o 
  -5   8   6       36.95       36.27      2.26 o 
  -4   8   6       39.37       42.55      2.33 o 
  -3   8   6        4.89        5.53      1.10 o 
  -2   8   6       38.96       38.92      1.90 o 
  -1   8   6       45.29       48.57      2.03 o 
   0   8   6        0.09        1.22      0.95 o 
   1   8   6       25.31       17.78      1.68 o 
   2   8   6       12.09       16.20      1.67 o 
   3   8   6        0.09       -0.24      0.75 o 
   4   8   6       13.05        5.42      1.08 o 
  -6   9   6       26.94       23.28      1.98 o 
  -5   9   6        4.90        8.70      1.45 o 
  -4   9   6       17.58       11.60      1.58 o 
  -3   9   6       32.85       41.96      2.31 o 
  -2   9   6       61.22       47.63      2.06 o 
  -1   9   6       10.39        5.18      1.09 o 
   0   9   6        0.00        0.01      0.91 o 
   1   9   6       23.21       23.75      1.63 o 
   2   9   6        0.06       -0.49      0.92 o 
  -3  10   6       14.73       13.75      1.72 o 
  -2  10   6       40.25       37.46      2.34 o 
  -1  10   6        1.40        0.23      0.96 o 
  -7   1   7        0.65       -2.01      2.01 o 
  -6   1   7       26.66       38.95      2.95 o 
  -5   1   7       16.09       19.17      1.76 o 
  -4   1   7       20.27       19.70      1.76 o 
  -3   1   7       11.75       13.15      1.29 o 
  -2   1   7       15.70       10.79      1.23 o 
  -1   1   7       39.23       44.52      1.92 o 
   0   1   7       11.67       11.36      1.27 o 
   1   1   7       19.67       25.38      1.79 o 
   2   1   7       59.87       45.60      2.24 o 
   3   1   7       10.72       13.40      1.34 o 
  -7   2   7        1.22       -0.55      1.53 o 
  -6   2   7        0.32        0.01      1.23 o 
  -5   2   7       88.47       73.35      2.81 o 
  -4   2   7       55.90       59.81      2.58 o 
  -3   2   7       65.37       61.86      2.63 o 
  -2   2   7       22.00       28.29      1.62 o 
  -1   2   7       12.00        3.80      1.04 o 
   0   2   7       60.32       36.49      1.82 o 
   1   2   7       32.96       46.89      1.97 o 
   2   2   7        0.17       -0.90      0.90 o 
  -6   3   7       32.02       24.35      1.82 o 
  -5   3   7       14.75       13.08      1.61 o 
  -4   3   7        1.98        0.66      1.23 o 
  -3   3   7        0.00       -0.98      1.14 o 
  -2   3   7        8.90        6.21      1.11 o 
  -1   3   7       14.34       14.08      1.31 o 
   0   3   7        0.05       -0.62      0.86 o 
   1   3   7       12.48       15.45      1.37 o 
   2   3   7       14.14        9.62      1.23 o 
  -6   4   7       51.16       59.66      3.26 o 
  -5   4   7       30.01       40.88      3.57 o 
  -4   4   7        9.11        5.57      1.88 o 
  -3   4   7        3.60        5.75      1.41 o 
  -2   4   7        5.36        1.81      1.23 o 
  -1   4   7       21.03       19.08      1.44 o 
   0   4   7       25.15       37.06      1.84 o 
   1   4   7        0.06       -0.74      0.98 o 
  -4   5   7       92.12      100.04      3.33 o 
  -3   5   7       11.36       14.07      1.86 o 
  -2   5   7        0.15        0.13      1.41 o 
  -1   5   7        0.16        0.16      1.14 o 
   0   5   7        0.31       -0.88      1.06 o 
                                                 
